# Supplementary material for: Single crystal X-ray structural dataset of 1,2,4-dithiazolium tetrafluoroborate
Source: Data Brief. 2022 Feb 4;41:107924. doi: 10.1016/j.dib.2022.107924 (PMC8861404; doi:10.1016/j.dib.2022.107924)
Supplement: Supplementary file 2 [file mmc2.zip]

Archive with 1 entries (1 files):
- CIF.cif
