# Supplementary material for: Single crystal X-ray structural dataset of 1,2,4-dithiazolium tetrafluoroborate
Source: Data Brief. 2022 Feb 4;41:107924. doi: 10.1016/j.dib.2022.107924 (PMC8861404; doi:10.1016/j.dib.2022.107924)
Supplement: Supplementary file 2 [file mmc2.zip › CIF.cif]

data_9a_r2
_audit_creation_date               2021-08-12
_audit_creation_method
;
Olex2 1.3
(compiled 2020.11.12 svn.r5f609507 for OlexSys, GUI svn.r6272)
;
_shelx_SHELXL_version_number       '2018/3'
_audit_contact_author_address      ?
_audit_contact_author_email        ?
_audit_contact_author_name         ''
_audit_contact_author_phone        ?
_publ_contact_author_id_orcid      ?
_publ_section_references
;
Dolomanov, O.V., Bourhis, L.J., Gildea, R.J, Howard, J.A.K. & Puschmann, H.
 (2009), J. Appl. Cryst. 42, 339-341.

Palatinus, L. & Chapuis, G. (2007). J. Appl. Cryst., 40, 786-790;
Palatinus, L. & van der Lee, A. (2008). J. Appl. Cryst. 41, 975-984;
Palatinus, L., Prathapa, S. J. & van Smaalen, S. (2012). J. Appl. Cryst. 45,
 575-580.

Sheldrick, G.M. (2015). Acta Cryst. C71, 3-8.
;
_chemical_name_common              ?
_chemical_name_systematic          ?
_chemical_formula_moiety           'C2 H4 N3 S2, B F4'
_chemical_formula_sum              'C2 H4 B F4 N3 S2'
_chemical_formula_weight           221.01
_chemical_melting_point            ?
loop_
  _atom_type_symbol
  _atom_type_description
  _atom_type_scat_dispersion_real
  _atom_type_scat_dispersion_imag
  _atom_type_scat_source
 'C' 'C' 0.0181 0.0091 'International Tables Vol C Tables 4.2.6.8 and 6.1.1.4'
 'H' 'H' 0.0000 0.0000 'International Tables Vol C Tables 4.2.6.8 and 6.1.1.4'
 'B' 'B' 0.0090 0.0039 'International Tables Vol C Tables 4.2.6.8 and 6.1.1.4'
 'F' 'F' 0.0727 0.0534 'International Tables Vol C Tables 4.2.6.8 and 6.1.1.4'
 'N' 'N' 0.0311 0.0180 'International Tables Vol C Tables 4.2.6.8 and 6.1.1.4'
 'S' 'S' 0.3331 0.5567 'International Tables Vol C Tables 4.2.6.8 and 6.1.1.4'

_shelx_space_group_comment
;
The symmetry employed for this shelxl refinement is uniquely defined
by the following loop, which should always be used as a source of
symmetry information in preference to the above space-group names.
They are only intended as comments.
;
_space_group_crystal_system        'triclinic'
_space_group_IT_number             2
_space_group_name_H-M_alt          'P -1'
_space_group_name_Hall             '-P 1'
loop_
  _space_group_symop_operation_xyz
 'x, y, z'
 '-x, -y, -z'

_cell_length_a                     5.2098(10)
_cell_length_b                     7.7233(15)
_cell_length_c                     9.7420(16)
_cell_angle_alpha                  110.200(16)
_cell_angle_beta                   90.664(15)
_cell_angle_gamma                  93.314(16)
_cell_volume                       367.06(12)
_cell_formula_units_Z              2
_cell_measurement_reflns_used      1750
_cell_measurement_temperature      123.00(10)
_cell_measurement_theta_max        76.1560
_cell_measurement_theta_min        4.7980
_shelx_estimated_absorpt_T_max     ?
_shelx_estimated_absorpt_T_min     ?
_exptl_absorpt_coefficient_mu      6.906
_exptl_absorpt_correction_T_max    0.827
_exptl_absorpt_correction_T_min    0.691
_exptl_absorpt_correction_type     analytical
_exptl_absorpt_process_details
;
CrysAlisPro, Agilent Technologies,
Version 1.171.36.32 (release 02-08-2013 CrysAlis171 .NET)
(compiled Aug  2 2013,16:46:58)
Analytical numeric absorption correction using a multifaceted crystal
			model based on expressions derived by R.C. Clark & J.S. Reid.
(Clark, R. C. & Reid, J. S. (1995). Acta Cryst. A51, 887-897)
;
_exptl_absorpt_special_details     ?
_exptl_crystal_colour              'light yellow'
_exptl_crystal_colour_modifier     light
_exptl_crystal_colour_primary      yellow
_exptl_crystal_density_diffrn      2.000
_exptl_crystal_density_meas        ?
_exptl_crystal_density_method      ?
_exptl_crystal_description         plank
_exptl_crystal_F_000               220
_exptl_crystal_preparation         ?
_exptl_crystal_size_max            0.167
_exptl_crystal_size_mid            0.1244
_exptl_crystal_size_min            0.072
_exptl_transmission_factor_max     ?
_exptl_transmission_factor_min     ?
_diffrn_reflns_av_R_equivalents    0.0204
_diffrn_reflns_av_unetI/netI       0.0292
_diffrn_reflns_Laue_measured_fraction_full  0.992
_diffrn_reflns_Laue_measured_fraction_max  0.990
_diffrn_reflns_limit_h_max         6
_diffrn_reflns_limit_h_min         -6
_diffrn_reflns_limit_k_max         6
_diffrn_reflns_limit_k_min         -9
_diffrn_reflns_limit_l_max         11
_diffrn_reflns_limit_l_min         -9
_diffrn_reflns_number              2129
_diffrn_reflns_point_group_measured_fraction_full  0.992
_diffrn_reflns_point_group_measured_fraction_max  0.990
_diffrn_reflns_theta_full          67.684
_diffrn_reflns_theta_max           68.977
_diffrn_reflns_theta_min           4.840
_diffrn_ambient_temperature        123.00(10)
_diffrn_detector_area_resol_mean   10.3953
_diffrn_measured_fraction_theta_full  0.992
_diffrn_measured_fraction_theta_max  0.990
_diffrn_measurement_details
;
#__ type_ start__ end____ width___ exp.time_
  1 omega  -73.00   19.00   2.0000    2.0000
omega____ theta____ kappa____ phi______ frames
    -      -41.3676   77.0000  -90.0000 46

#__ type_ start__ end____ width___ exp.time_
  2 omega  -45.00   33.00   2.0000    2.0000
omega____ theta____ kappa____ phi______ frames
    -      -41.3676   37.0000   30.0000 39

#__ type_ start__ end____ width___ exp.time_
  3 omega  -37.00   -9.00   2.0000    2.0000
omega____ theta____ kappa____ phi______ frames
    -      -41.3676   37.0000 -120.0000 14

#__ type_ start__ end____ width___ exp.time_
  4 omega  -74.00   32.00   2.0000    2.0000
omega____ theta____ kappa____ phi______ frames
    -      -41.3676   77.0000  120.0000 53

#__ type_ start__ end____ width___ exp.time_
  5 omega    0.00   32.00   2.0000    2.0000
omega____ theta____ kappa____ phi______ frames
    -      -41.3676   37.0000 -120.0000 16

#__ type_ start__ end____ width___ exp.time_
  6 omega   84.00  170.00   2.0000    4.0000
omega____ theta____ kappa____ phi______ frames
    -      112.0000   30.0000  -30.0000 43

#__ type_ start__ end____ width___ exp.time_
  7 omega   63.00  109.00   2.0000    4.0000
omega____ theta____ kappa____ phi______ frames
    -      112.0000  -94.0000  150.0000 23

#__ type_ start__ end____ width___ exp.time_
  8 omega   56.00   98.00   2.0000    4.0000
omega____ theta____ kappa____ phi______ frames
    -      112.0000  -45.0000   90.0000 21

#__ type_ start__ end____ width___ exp.time_
  9 omega   37.00  107.00   2.0000    4.0000
omega____ theta____ kappa____ phi______ frames
    -      112.0000  -94.0000   60.0000 35

#__ type_ start__ end____ width___ exp.time_
 10 omega   39.00   87.00   2.0000    4.0000
omega____ theta____ kappa____ phi______ frames
    -      112.0000  -45.0000   30.0000 24

#__ type_ start__ end____ width___ exp.time_
 11 omega   37.00   77.00   2.0000    4.0000
omega____ theta____ kappa____ phi______ frames
    -      112.0000  -30.0000   60.0000 20

#__ type_ start__ end____ width___ exp.time_
 12 omega   36.00   70.00   2.0000    4.0000
omega____ theta____ kappa____ phi______ frames
    -      112.0000  -94.0000  -30.0000 17

#__ type_ start__ end____ width___ exp.time_
 13 omega   72.00  106.00   2.0000    4.0000
omega____ theta____ kappa____ phi______ frames
    -      112.0000  -94.0000  -30.0000 17

#__ type_ start__ end____ width___ exp.time_
 14 omega  100.00  174.00   2.0000    4.0000
omega____ theta____ kappa____ phi______ frames
    -      112.0000  111.0000  -30.0000 37

#__ type_ start__ end____ width___ exp.time_
 15 omega   68.00   98.00   2.0000    4.0000
omega____ theta____ kappa____ phi______ frames
    -      112.0000  -45.0000  150.0000 15

#__ type_ start__ end____ width___ exp.time_
 16 omega   39.00  105.00   2.0000    4.0000
omega____ theta____ kappa____ phi______ frames
    -      112.0000 -111.0000  -60.0000 33

#__ type_ start__ end____ width___ exp.time_
 17 omega   84.00  178.00   2.0000    4.0000
omega____ theta____ kappa____ phi______ frames
    -      112.0000   30.0000   60.0000 47

#__ type_ start__ end____ width___ exp.time_
 18 omega   68.00  100.00   2.0000    4.0000
omega____ theta____ kappa____ phi______ frames
    -      112.0000  -45.0000  -90.0000 16
;
_diffrn_measurement_device_type    'SuperNova, Dual, Cu at zero, Atlas'
_diffrn_measurement_method         '\w scans'
_diffrn_orient_matrix_UB_11        -0.1660495000
_diffrn_orient_matrix_UB_12        0.1681582000
_diffrn_orient_matrix_UB_13        0.0474162000
_diffrn_orient_matrix_UB_21        -0.2348800000
_diffrn_orient_matrix_UB_22        -0.1239034000
_diffrn_orient_matrix_UB_23        -0.0828943000
_diffrn_orient_matrix_UB_31        -0.0713562000
_diffrn_orient_matrix_UB_32        -0.0417321000
_diffrn_orient_matrix_UB_33        0.1389416000
_diffrn_radiation_monochromator    mirror
_diffrn_radiation_type             CuK\a
_diffrn_radiation_wavelength       1.54184
_diffrn_source                     'SuperNova (Cu) X-ray Source'
_reflns_Friedel_coverage           0.000
_reflns_Friedel_fraction_full      .
_reflns_Friedel_fraction_max       .
_reflns_number_gt                  1277
_reflns_number_total               1353
_reflns_odcompleteness_completeness  98.97
_reflns_odcompleteness_iscentric   1
_reflns_odcompleteness_theta       71.98
_reflns_special_details
;
 Reflections were merged by SHELXL according to the crystal
 class for the calculation of statistics and refinement.
 
 _reflns_Friedel_fraction is defined as the number of unique
 Friedel pairs measured divided by the number that would be
 possible theoretically, ignoring centric projections and
 systematic absences.
;
_reflns_threshold_expression       'I > 2\s(I)'
_computing_cell_refinement
;
CrysAlisPro, Agilent Technologies,
Version 1.171.36.32 (release 02-08-2013 CrysAlis171 .NET)
(compiled Aug  2 2013,16:46:58)
;
_computing_data_collection
;
CrysAlisPro, Agilent Technologies,
Version 1.171.36.32 (release 02-08-2013 CrysAlis171 .NET)
(compiled Aug  2 2013,16:46:58)
;
_computing_data_reduction
;
CrysAlisPro, Agilent Technologies,
Version 1.171.36.32 (release 02-08-2013 CrysAlis171 .NET)
(compiled Aug  2 2013,16:46:58)
;
_computing_molecular_graphics      'Olex2 1.3 (Dolomanov et al., 2009)'
_computing_publication_material    'Olex2 1.3 (Dolomanov et al., 2009)'
_computing_structure_refinement    'SHELXL 2018/3 (Sheldrick, 2015)'
_computing_structure_solution
;
Superflip  (Palatinus & Chapuis, 2007;Palatinus & van der Lee, 2008;
Palatinus et al., 2012)
;
_refine_diff_density_max           0.381
_refine_diff_density_min           -0.255
_refine_diff_density_rms           0.062
_refine_ls_extinction_coef         0.0126(11)
_refine_ls_extinction_expression  
 'Fc^*^=kFc[1+0.001xFc^2^\l^3^/sin(2\q)]^-1/4^'
_refine_ls_extinction_method       'SHELXL-2018/3 (Sheldrick 2018)'
_refine_ls_goodness_of_fit_ref     1.051
_refine_ls_hydrogen_treatment      refxyz
_refine_ls_matrix_type             full
_refine_ls_number_parameters       122
_refine_ls_number_reflns           1353
_refine_ls_number_restraints       0
_refine_ls_R_factor_all            0.0247
_refine_ls_R_factor_gt             0.0234
_refine_ls_restrained_S_all        1.051
_refine_ls_shift/su_max            0.000
_refine_ls_shift/su_mean           0.000
_refine_ls_structure_factor_coef   Fsqd
_refine_ls_weighting_details      
 'w=1/[\s^2^(Fo^2^)+(0.0321P)^2^+0.0666P] where P=(Fo^2^+2Fc^2^)/3'
_refine_ls_weighting_scheme        calc
_refine_ls_wR_factor_gt            0.0588
_refine_ls_wR_factor_ref           0.0598
_refine_special_details            ?
_olex2_refinement_description
;
1. Fixed Uiso
 At 1.5 times of:
  All B(H,H,H,H) groups
;
_atom_sites_solution_hydrogens     difmap
_atom_sites_solution_primary       iterative
_atom_sites_solution_secondary     ?
loop_
  _atom_site_label
  _atom_site_type_symbol
  _atom_site_fract_x
  _atom_site_fract_y
  _atom_site_fract_z
  _atom_site_U_iso_or_equiv
  _atom_site_adp_type
  _atom_site_occupancy
  _atom_site_site_symmetry_order
  _atom_site_calc_flag
  _atom_site_refinement_flags_posn
  _atom_site_refinement_flags_adp
  _atom_site_refinement_flags_occupancy
  _atom_site_disorder_assembly
  _atom_site_disorder_group
 S1 S 0.36954(7) 0.17249(5) 0.93212(4) 0.01294(13) Uani 1 1 d . . . . .
 S2 S 0.32815(7) 0.14827(5) 0.71573(4) 0.01281(14) Uani 1 1 d . . . . .
 F3 F 0.00285(18) 0.34879(13) 0.34688(10) 0.0188(2) Uani 1 1 d . . . . .
 F4 F 0.41254(19) 0.28027(14) 0.27690(11) 0.0235(2) Uani 1 1 d . . . . .
 F5 F 0.2170(2) 0.15447(15) 0.43041(11) 0.0251(3) Uani 1 1 d . . . . .
 F2 F 0.08206(19) 0.06091(13) 0.19180(10) 0.0212(2) Uani 1 1 d . . . . .
 N31 N 0.6895(3) 0.3037(2) 0.59941(15) 0.0152(3) Uani 1 1 d . . . . .
 N51 N 0.7706(3) 0.3712(2) 1.08759(15) 0.0146(3) Uani 1 1 d . . . . .
 N4 N 0.7524(2) 0.35404(18) 0.84603(14) 0.0121(3) Uani 1 1 d . . . . .
 C5 C 0.6567(3) 0.3108(2) 0.95730(16) 0.0120(3) Uani 1 1 d . . . . .
 C3 C 0.6155(3) 0.2802(2) 0.72010(17) 0.0118(3) Uani 1 1 d . . . . .
 B1 B 0.1774(3) 0.2101(2) 0.31098(18) 0.0134(3) Uani 1 1 d . . . . .
 H31A H 0.819(4) 0.377(3) 0.601(2) 0.020 Uiso 1 1 d . U . . .
 H51A H 0.707(4) 0.339(3) 1.155(2) 0.020 Uiso 1 1 d . U . . .
 H51B H 0.905(5) 0.435(3) 1.104(2) 0.020 Uiso 1 1 d . U . . .
 H31B H 0.592(4) 0.261(3) 0.524(2) 0.020 Uiso 1 1 d . U . . .

loop_
  _atom_site_aniso_label
  _atom_site_aniso_U_11
  _atom_site_aniso_U_22
  _atom_site_aniso_U_33
  _atom_site_aniso_U_23
  _atom_site_aniso_U_13
  _atom_site_aniso_U_12
 S1 0.0102(2) 0.0174(2) 0.0118(2) 0.00637(15) -0.00023(13) -0.00278(14)
 S2 0.0104(2) 0.0164(2) 0.0110(2) 0.00460(15) -0.00082(13) -0.00291(14)
 F3 0.0148(5) 0.0217(5) 0.0195(5) 0.0065(4) -0.0001(4) 0.0017(4)
 F4 0.0142(5) 0.0242(5) 0.0292(5) 0.0064(4) 0.0062(4) -0.0053(4)
 F5 0.0255(5) 0.0356(6) 0.0195(5) 0.0161(5) -0.0019(4) 0.0035(4)
 F2 0.0206(5) 0.0205(5) 0.0173(5) 0.0011(4) -0.0009(4) -0.0058(4)
 N31 0.0145(7) 0.0186(7) 0.0122(6) 0.0056(6) -0.0003(5) -0.0044(6)
 N51 0.0107(6) 0.0216(7) 0.0125(6) 0.0080(6) -0.0013(5) -0.0038(5)
 N4 0.0090(6) 0.0145(6) 0.0126(6) 0.0046(5) -0.0002(5) -0.0005(5)
 C5 0.0094(7) 0.0124(7) 0.0143(7) 0.0047(6) 0.0002(5) 0.0017(6)
 C3 0.0095(7) 0.0114(7) 0.0142(7) 0.0039(6) 0.0009(5) 0.0006(5)
 B1 0.0108(8) 0.0174(8) 0.0118(8) 0.0055(7) 0.0003(6) -0.0027(6)

_geom_special_details
;
 All esds (except the esd in the dihedral angle between two l.s. planes)
 are estimated using the full covariance matrix.  The cell esds are taken
 into account individually in the estimation of esds in distances, angles
 and torsion angles; correlations between esds in cell parameters are only
 used when they are defined by crystal symmetry.  An approximate (isotropic)
 treatment of cell esds is used for estimating esds involving l.s. planes.
;
loop_
  _geom_bond_atom_site_label_1
  _geom_bond_atom_site_label_2
  _geom_bond_distance
  _geom_bond_site_symmetry_2
  _geom_bond_publ_flag
 S1 S2 2.0586(6) . ?
 S1 C5 1.7507(16) . ?
 S2 C3 1.7535(16) . ?
 F3 B1 1.400(2) . ?
 F4 B1 1.4005(19) . ?
 F5 B1 1.389(2) . ?
 F2 B1 1.385(2) . ?
 N31 C3 1.309(2) . ?
 N31 H31A 0.85(2) . ?
 N31 H31B 0.84(2) . ?
 N51 C5 1.312(2) . ?
 N51 H51A 0.84(2) . ?
 N51 H51B 0.81(2) . ?
 N4 C5 1.334(2) . ?
 N4 C3 1.337(2) . ?

loop_
  _geom_angle_atom_site_label_1
  _geom_angle_atom_site_label_2
  _geom_angle_atom_site_label_3
  _geom_angle
  _geom_angle_site_symmetry_1
  _geom_angle_site_symmetry_3
  _geom_angle_publ_flag
 C5 S1 S2 92.86(5) . . ?
 C3 S2 S1 93.29(6) . . ?
 C3 N31 H31A 120.4(14) . . ?
 C3 N31 H31B 119.0(14) . . ?
 H31A N31 H31B 119.6(19) . . ?
 C5 N51 H51A 119.2(15) . . ?
 C5 N51 H51B 121.3(15) . . ?
 H51A N51 H51B 119(2) . . ?
 C5 N4 C3 114.53(14) . . ?
 N51 C5 S1 118.30(12) . . ?
 N51 C5 N4 121.73(15) . . ?
 N4 C5 S1 119.96(12) . . ?
 N31 C3 S2 118.77(12) . . ?
 N31 C3 N4 121.93(15) . . ?
 N4 C3 S2 119.30(12) . . ?
 F3 B1 F4 109.30(13) . . ?
 F5 B1 F3 109.31(13) . . ?
 F5 B1 F4 108.76(13) . . ?
 F2 B1 F3 109.89(13) . . ?
 F2 B1 F4 109.60(13) . . ?
 F2 B1 F5 109.96(14) . . ?

loop_
  _geom_hbond_atom_site_label_D
  _geom_hbond_atom_site_label_H
  _geom_hbond_atom_site_label_A
  _geom_hbond_distance_DH
  _geom_hbond_distance_HA
  _geom_hbond_distance_DA
  _geom_hbond_angle_DHA
  _geom_hbond_site_symmetry_A
  _geom_hbond_publ_flag
 N31 H31A F3 0.85(2) 2.15(2) 2.9258(19) 151.1(19) 2_666 yes
 N51 H51A F4 0.84(2) 2.08(2) 2.8631(17) 155.7(19) 1_556 yes
 N51 H51B N4 0.81(2) 2.28(2) 3.082(2) 172(2) 2_767 yes
 N31 H31B F5 0.84(2) 2.14(2) 2.8926(19) 148.0(19) . yes

loop_
  _geom_torsion_atom_site_label_1
  _geom_torsion_atom_site_label_2
  _geom_torsion_atom_site_label_3
  _geom_torsion_atom_site_label_4
  _geom_torsion
  _geom_torsion_site_symmetry_1
  _geom_torsion_site_symmetry_2
  _geom_torsion_site_symmetry_3
  _geom_torsion_site_symmetry_4
  _geom_torsion_publ_flag
 S1 S2 C3 N31 177.60(12) . . . . ?
 S1 S2 C3 N4 -2.46(12) . . . . ?
 S2 S1 C5 N51 179.02(12) . . . . ?
 S2 S1 C5 N4 -0.11(12) . . . . ?
 C5 N4 C3 S2 2.80(18) . . . . ?
 C5 N4 C3 N31 -177.26(13) . . . . ?
 C3 N4 C5 S1 -1.54(18) . . . . ?
 C3 N4 C5 N51 179.35(13) . . . . ?

_shelx_res_file
;
TITL 9A_R2 in P-1
    9a_r2.res
    created by SHELXL-2018/3 at 11:43:41 on 12-Aug-2021
CELL 1.54184 5.209837 7.723324 9.741999 110.2001 90.6639 93.3139
ZERR 2 0.000984 0.001465 0.001617 0.0165 0.015 0.0155
LATT 1
SFAC C H B F N S
UNIT 4 8 2 8 6 4
EQIV $1 1-X,1-Y,1-Z
EQIV $2 +X,+Y,1+Z
EQIV $3 2-X,1-Y,2-Z

L.S. 4 0 0
PLAN  5
TEMP -150
HTAB N31 F3_$1
HTAB N31 F5
HTAB N51 F4_$2
HTAB N51 N4_$3
CONF
MORE -1
BOND $H
fmap 2 53
acta
OMIT -2 138
OMIT 1 -8 9
OMIT -2 -8 7
OMIT 4 5 3
REM <olex2.extras>
REM <HklSrc "%.\\9A_R2.hkl">
REM </olex2.extras>

WGHT    0.032100    0.066600
EXTI    0.012612
FVAR      11.44714
S1    6    0.369542    0.172492    0.932122    11.00000    0.01018    0.01743 =
         0.01176    0.00637   -0.00023   -0.00278
S2    6    0.328153    0.148266    0.715734    11.00000    0.01041    0.01644 =
         0.01095    0.00460   -0.00082   -0.00291
F3    4    0.002845    0.348793    0.346881    11.00000    0.01478    0.02168 =
         0.01952    0.00655   -0.00006    0.00166
F4    4    0.412544    0.280267    0.276899    11.00000    0.01420    0.02416 =
         0.02917    0.00643    0.00623   -0.00532
F5    4    0.216981    0.154465    0.430407    11.00000    0.02553    0.03561 =
         0.01948    0.01609   -0.00186    0.00351
F2    4    0.082061    0.060909    0.191801    11.00000    0.02057    0.02047 =
         0.01733    0.00110   -0.00091   -0.00579
N31   5    0.689522    0.303669    0.599408    11.00000    0.01446    0.01859 =
         0.01221    0.00560   -0.00033   -0.00438
N51   5    0.770633    0.371186    1.087593    11.00000    0.01066    0.02158 =
         0.01247    0.00803   -0.00135   -0.00381
N4    5    0.752418    0.354038    0.846027    11.00000    0.00901    0.01450 =
         0.01257    0.00462   -0.00022   -0.00052
C5    1    0.656722    0.310754    0.957302    11.00000    0.00937    0.01243 =
         0.01433    0.00466    0.00021    0.00167
C3    1    0.615542    0.280247    0.720098    11.00000    0.00946    0.01145 =
         0.01421    0.00390    0.00092    0.00060
B1    3    0.177443    0.210071    0.310978    11.00000    0.01076    0.01740 =
         0.01184    0.00548    0.00027   -0.00271
H31A  2    0.818682    0.376536    0.600842    11.00000   -1.50000
H51A  2    0.706852    0.339072    1.154691    11.00000   -1.50000
H51B  2    0.904752    0.434839    1.103518    11.00000   -1.50000
H31B  2    0.592477    0.261296    0.523592    11.00000   -1.50000
HKLF 4


REM  9A_R2 in P-1
REM wR2 = 0.0598, GooF = S = 1.051, Restrained GooF = 1.051 for all data
REM R1 = 0.0234 for 1277 Fo > 4sig(Fo) and 0.0247 for all 1353 data
REM 122 parameters refined using 0 restraints

END

WGHT      0.0321      0.0666

REM Highest difference peak  0.381,  deepest hole -0.255,  1-sigma level  0.062
Q1    1   0.3517  0.1637  0.8164  11.00000  0.05    0.38
Q2    1   0.6814  0.3395  0.7831  11.00000  0.05    0.26
Q3    1   0.7064  0.3412  0.9003  11.00000  0.05    0.24
Q4    1   0.5072  0.2166  0.7192  11.00000  0.05    0.22
Q5    1   0.0970  0.0384  0.2778  11.00000  0.05    0.22
;
_shelx_res_checksum                27977
_shelx_hkl_file
;
   0   0   1 17218.2 421.367   2
   0   0   1 16665.4 455.979   1
   0   0   2 107012. 2128.05   2
   0   0   2 104518. 2229.91   1
   0   0   3 117919. 2476.64   2
   0   0   3 113910. 2583.08   1
   0   0   4 215.300 113.289   1
   0   0   4 206.818 89.4364   2
   0   0   5 75520.1 2219.91   1
   0   0   6 62214.2 2132.05   1
   0   0   7 9628.53 555.675  16
   0   0   7 9086.85 790.199   1
   0   0   8 90928.0 2423.39  12
   0   0   8 94036.5 2388.88  16
   0   0   9 95144.6 2438.82  12
   0   0   9 93378.1 2405.68  16
   0   0  10 1033.17 174.248  12
   0   0  10 938.169 169.993  16
   0   0  11 10522.1 417.189  16
   0  -1  11 1648.67 164.753  13
   0  -1  11 2098.36 219.806  16
   0  -1  10 78157.9 2007.31  12
   0  -1  10 81701.6 2119.02  16
   0  -1   9 3787.35 389.347  16
   0  -1   9 3019.66 331.541  12
   0  -1   8 171506. 4023.80   7
   0  -1   8 182458. 3950.85  16
   0  -1   8 176688. 3893.97  12
   0  -1   7 5049.13 576.382   1
   0  -1   6 23031.5 1189.98   1
   0  -1   5 45400.9 1616.35   1
   0  -1   4 942.680 188.531   1
   0  -1   4 1104.47 179.889   4
   0  -1   4 928.217 101.104   3
   0  -1   3 38018.0 1028.42   4
   0  -1   3 36826.3 1126.25   1
   0  -1   2 168894. 3156.25   4
   0  -1   2 167329. 3311.61   1
   0  -1   1 15783.0 426.114   4
   0  -1   1 16566.5 462.333   3
   0  -1   1 16154.8 488.301   1
   0   1   0 31701.6 710.221   2
   0   1   1 7329.99 327.453   2
   0   1   2 26384.9 849.842   2
   0   1   3 1885.00 244.874   1
   0   1   3 2132.12 250.781   2
   0   1   4 182326. 4146.89   1
   0   1   4 184291. 4048.39   2
   0   1   5 46902.5 1701.49   1
   0   1   6 3016.18 428.829   1
   0   1   7 509.509 142.315  16
   0   1   8 2787.21 300.659  16
   0   1   8 3192.27 354.658  12
   0   1   9 15018.9 684.718  16
   0   1   9 14200.7 731.731  12
   0   1  10 15128.1 555.232  16
   0   1  10 14710.1 623.900  12
   0  -2  12 45.6405 39.7950  16
   0  -2  11 1191.93 184.560  16
   0  -2  10 83524.2 2240.23  16
   0  -2   9 64545.1 1917.15  16
   0  -2   9 63827.1 1789.26  12
   0  -2   9 60552.9 1954.95   7
   0  -2   8 33184.6 1223.01  16
   0  -2   8 31847.9 1279.00   7
   0  -2   8 31401.1 1121.36  12
   0  -2   8 31111.6 1583.49   1
   0  -2   7 2431.82 414.239   1
   0  -2   6 91203.6 2791.24   1
   0  -2   5 16598.1 774.664   4
   0  -2   5 14660.7 868.141   1
   0  -2   4 622771. 11173.3   3
   0  -2   4 610130. 11669.6   1
   0  -2   4 628017. 11314.8   4
   0  -2   3 102050. 2369.79   1
   0  -2   3 97851.1 2150.90   3
   0  -2   3 96857.2 2117.18   4
   0  -2   2 109.172 62.3682   3
   0   2  -2 144.069 25.5190   2
   0  -2   2 159.801 73.5241   1
   0  -2   2 83.5620 50.1100   4
   0   2  -1 25722.9 632.060   2
   0  -2   1 26257.3 807.796   3
   0  -2   1 25216.0 762.963   4
   0   2   0 465392. 8377.11   2
   0   2   1 76873.7 1831.51   2
   0   2   2 3272.54 311.652   2
   0   2   3 150543. 3474.09   2
   0   2   4 270116. 5920.82   2
   0   2   4 281800. 5955.98   1
   0   2   5 119279. 3311.95   1
   0   2   6 5502.92 587.714   1
   0  -2  -7 21765.2 953.048   6
   0   2   8 673.276 175.849  12
   0   2   9 6871.35 455.469  12
   0   2  10 29122.1 818.691  12
   0  -3  12 5315.30 283.784  16
   0  -3  11 4743.58 367.050  16
   0  -3  10 883.365 205.150   7
   0  -3  10 1091.11 207.339  16
   0  -3   9 3529.06 421.086   7
   0  -3   9 3561.66 381.089  16
   0  -3   8 16437.5 1165.05   1
   0  -3   8 16610.9 816.018  14
   0  -3   8 16482.2 821.539  16
   0  -3   8 17491.3 950.335   7
   0  -3   7 4535.25 580.549   1
   0  -3   6 238006. 5641.87   1
   0  -3   5 67253.3 1843.61   4
   0  -3   5 66360.8 2184.03   1
   0  -3   4 127209. 3195.16   1
   0  -3   4 128327. 2828.40   4
   0  -3   4 123471. 2884.55   3
   0  -3   3 28519.1 1037.74   3
   0  -3   3 27140.4 936.731   4
   0  -3   3 27781.2 1127.14   1
   0  -3   2 44.2446 66.7226   4
   0   3  -2 50.2036 31.2562   2
   0   3  -1 3541.85 238.228   2
   0  -3   1 3756.97 324.200   4
   0   3   0 546.224 126.231   2
   0   3   1 3445.56 329.106   2
   0   3   2 40892.9 1445.04   2
   0   3   3 72257.8 2221.04   2
   0   3   4 3657.44 473.648   2
   0   3   4 3122.59 431.418   1
   0   3   5 39092.2 1746.81   1
   0  -3  -5 43880.6 1475.38   6
   0  -3  -6 1891.05 290.663   6
   0  -3  -7 4138.15 396.664   6
   0  -3  -8 51392.9 1442.42   6
   0   3   8 55092.3 1573.33  12
   0   3   9 17753.5 645.504  12
   0  -4  12 105.562 47.1939  16
   0  -4  11 18458.5 728.805  16
   0  -4  10 42087.0 1371.32  16
   0  -4  10 41837.5 1489.84   7
   0  -4   9 1914.66 324.120   7
   0  -4   9 2387.41 318.146  14
   0  -4   9 2135.87 290.473  16
   0  -4   8 163.346 105.527  14
   0  -4   8 136.422 136.430   7
   0  -4   8 367.211 129.028  16
   0  -4   8 379.162 142.544   9
   0  -4   7 3355.46 446.656   7
   0  -4   7 2520.59 288.174  14
   0  -4   7 2492.34 464.795   1
   0  -4   7 2367.83 297.296   9
   0  -4   6 15951.0 1117.84   1
   0  -4   5 29191.4 1136.77   4
   0  -4   4 176266. 3872.37   4
   0  -4   3 34970.3 1239.13   4
   0  -4   2 20618.6 927.069   4
   0  -4   1 37106.5 1352.03   4
   0   4  -1 34921.5 1060.32   2
   0  -4   0 143806. 3501.48   4
   0   4   0 139390. 3171.99   2
   0   4   1 74779.8 2142.16   2
   0   4   2 32573.6 1382.00   2
   0   4   3 3793.09 484.542   2
   0   4   4 10786.4 862.186   1
   0  -4  -4 11656.9 729.137   6
   0  -4  -5 204.464 127.854   6
   0  -4  -6 198.767 117.690   6
   0  -4  -7 1148.61 194.446   6
   0   4   8 14174.7 569.318  12
   0  -4  -8 13400.4 497.694   6
   0  -5  11 2990.75 224.800  16
   0  -5  11 3581.84 314.936   7
   0  -5  10 71417.4 1821.11  16
   0  -5  10 76099.8 2124.51   7
   0  -5   9 2298.68 310.228   9
   0  -5   9 2568.05 366.885   7
   0  -5   9 2567.14 317.974  14
   0  -5   8 10536.7 704.138   9
   0  -5   8 10624.2 648.049  14
   0  -5   7 9033.62 567.603  14
   0  -5   7 8859.96 630.933   9
   0  -5   6 7728.86 557.878   9
   0  -5   6 7870.99 495.830  14
   0  -5   5 618.189 167.845   4
   0  -5   4 4635.02 463.464   4
   0  -5   3 45255.6 1666.72   4
   0  -5   2 151502. 3819.43   4
   0  -5   1 159678. 4054.04   4
   0  -5   0 2978.91 435.786   4
   0   5   1 17999.5 992.062   2
   0  -5  -1 18095.6 1154.19   4
   0  -5  -2 3154.63 376.761   6
   0  -5  -2 3640.37 379.032  11
   0  -5  -2 2571.11 460.305   4
   0  -5  -3 10484.4 730.662   6
   0  -5  -3 14174.1 1068.48   4
   0  -5  -4 40527.2 1558.44   6
   0  -5  -5 36445.0 1396.84   6
   0  -5  -6 427.347 146.590   6
   0   5   7 22025.9 713.872  12
   0  -5  -7 21888.9 736.783   6
   0  -6  11 18844.0 704.261   7
   0  -6  10 19621.4 889.087   7
   0  -6   9 56866.6 1647.46  14
   0  -6   9 55178.7 1868.37   7
   0  -6   8 15042.4 759.330  14
   0  -6   8 15638.1 893.252   9
   0  -6   7 257.758 123.893   8
   0  -6   7 69.5210 83.6239  14
   0  -6   7 169.676 137.990   9
   0  -6   6 23036.0 1062.18   8
   0  -6   6 24210.5 1113.18   9
   0  -6   5 16049.2 853.421  11
   0  -6   5 15553.1 843.822   9
   0  -6   4 3047.97 428.200   4
   0  -6   4 2929.19 364.602  11
   0  -6   4 2830.27 329.293   9
   0  -6   3 12493.4 911.686   4
   0  -6   3 14476.5 848.564  11
   0  -6   2 220.474 134.962   4
   0  -6   2 391.072 170.429  11
   0  -6   1 58180.5 1946.91  11
   0  -6   1 57234.0 1808.92   6
   0  -6   1 58282.4 2275.83   4
   0  -6   0 124759. 3193.19  11
   0  -6   0 119952. 3096.56   6
   0  -6   0 114713. 3615.23   4
   0  -6  -1 11653.3 753.089  11
   0  -6  -1 10329.5 727.848   6
   0  -6  -2 20016.2 965.700  11
   0  -6  -2 19427.1 1035.94   6
   0  -6  -3 29766.5 1301.52   6
   0  -6  -4 13394.2 787.506   6
   0  -6  -5 14628.2 731.324   6
   0   6   6 4013.06 227.880  12
   0  -6  -6 4428.79 289.831   6
   0  -7  11 6641.52 306.951   7
   0  -7  10 35721.5 1131.43   7
   0  -7   9 14873.7 797.153   7
   0  -7   8 3222.12 293.285  14
   0  -7   8 4487.74 505.728   7
   0  -7   7 55061.2 1731.23   8
   0  -7   6 89822.9 2517.38   8
   0  -7   5 89676.0 2559.96  11
   0  -7   4 200.817 159.479  11
   0  -7   3 340.873 170.275  11
   0  -7   2 28468.8 1349.51  11
   0  -7   1 20031.8 995.498   6
   0  -7   1 19766.6 1092.03  11
   0  -7   0 16136.0 941.967  11
   0  -7   0 16322.2 921.500   6
   0  -7  -1 626.913 202.663   6
   0  -7  -1 219.695 123.866  11
   0  -7  -2 1795.32 254.837  11
   0  -7  -2 2067.11 308.668   6
   0  -7  -3 55243.6 1691.91   6
   0  -7  -4 76645.7 1900.53   6
   0  -8  10 8778.19 360.842   7
   0  -8   9 19476.6 763.167   7
   0  -8   8 8807.65 582.360   7
   0  -8   7 11590.9 638.043   8
   0  -8   7 17477.3 993.951   7
   0  -8   6 3632.77 388.087   8
   0  -8   5 21573.8 1038.72   8
   0  -8   4 58550.3 1966.92  11
   0  -8   3 91.5448 113.493  11
   0  -8   2 1967.20 331.168  11
   0  -8   1 51011.7 1571.99   6
   0  -8   1 51281.1 1754.40  11
   0  -8   0 5641.17 442.785   6
   0  -8   0 5473.62 467.164  11
   0  -8   0 5191.52 386.832   8
   0  -8  -1 4461.84 374.089   6
   0  -8  -2 12901.0 582.514   6
   0  -8  -3 237.462 68.8130   6
   0  -9   8 22.0537 43.7109   7
   0  -9   7 396.673 100.888   8
   0  -9   7 202.066 80.8495   7
   0  -9   6 49646.6 1714.34   7
   0  -9   6 97496.4 1929.45   8
   0  -9   5 17425.0 769.838   8
   0  -9   4 5180.73 402.555   8
   0  -9   3 24091.1 908.608   8
   0  -9   2 1059.85 166.210   8
   0  -9   1 11081.9 423.706   8
   1  -9   1 3461.31 239.901   6
   1  -9   2 27965.7 856.647   8
   1  -9   3 3239.48 290.863   8
   1  -9   4 790.006 163.839   8
   1  -9   5 32854.4 1107.81   8
   1  -9   6 31008.0 1042.47   8
   1  -9   7 2894.80 251.513   8
   1  -8  -3 3752.34 230.604   6
   1  -8  -2 2895.90 268.269   6
   1  -8  -1-3.35568 83.3146   6
   1  -8   0 36782.4 1307.12   6
   1  -8   1 27579.0 1027.07   8
   1  -8   1 28633.9 1153.04   6
   1  -8   2 5511.72 470.045   8
   1  -8   2 5368.84 460.023   6
   1  -8   3 1783.62 286.174   8
   1  -8   3 1289.77 220.009   6
   1  -8   4 1398.26 261.578   8
   1  -8   5 234.045 150.749   8
   1  -8   6 37839.2 1386.39   8
   1  -8   6 39811.3 1464.92   7
   1  -8   7 1002.46 196.568   7
   1  -8   7 1093.81 212.927   8
   1  -8   8 147.768 90.9993   7
   1  -8   8 44.0052 71.5025   8
   1  -8   9 29289.5 877.687   7
   1  -7  -4 23584.3 842.548   6
   1  -7  -3 1423.97 231.848   6
   1  -7  -2 4159.39 432.106   6
   1  -7  -1 12181.5 792.307   6
   1  -7   0 16230.7 936.207   6
   1  -7   0 15839.8 911.530  11
   1  -7   0 15520.3 774.098   8
   1  -7   1 73970.3 2313.62  11
   1  -7   1 71016.7 2222.13   6
   1  -7   2 60463.6 2066.88  11
   1  -7   2 58514.2 1916.60   6
   1  -7   3 18135.3 988.889   8
   1  -7   3 20112.1 969.825   6
   1  -7   3 18707.3 1066.54  11
   1  -7   4 17457.6 975.873   8
   1  -7   5 163.086 94.6605  14
   1  -7   5 387.634 173.093   8
   1  -7   6 11157.5 627.803  14
   1  -7   6 9869.08 700.380   8
   1  -7   7 786.581 176.907  14
   1  -7   7 591.021 176.470   8
   1  -7   8 149.081 83.4802   8
   1  -7   8 96.1359 106.509   7
   1  -7   8 234.904 100.080  14
   1  -7   9 144.698 86.9963  14
   1  -7   9 1.63691 100.540   7
   1  -7  10 33612.1 1029.29   7
   1  -6  -6 4705.27 253.076   6
  -1   6   6 3367.06 203.574  18
   1  -6  -5 1881.71 243.151   6
  -1   6   5 1325.30 144.806  12
   1  -6  -4 45120.0 1551.68   6
   1  -6  -3 8139.36 641.514   6
   1  -6  -2 1707.89 311.120   6
   1  -6  -1 84483.7 2398.33  11
   1  -6  -1 82411.0 2478.35   6
   1  -6   0 24107.4 1139.04   6
   1  -6   0 23666.2 1125.34  11
   1  -6   0 23930.2 1415.66   4
   1  -6   1 1072.54 242.745  11
   1  -6   1 1395.37 274.706   6
   1  -6   1 1112.91 286.703   4
   1  -6   2 12425.0 753.063   6
   1  -6   2 12614.7 807.525  11
   1  -6   2 12698.2 901.745   4
   1  -6   3 1724.09 265.942   6
   1  -6   3 2035.42 323.376  11
   1  -6   4 35793.6 1195.09  14
   1  -6   4 35885.5 1382.94   8
   1  -6   4 34196.9 1395.93  11
   1  -6   5 40742.4 1515.38   8
   1  -6   5 40765.0 1354.49  14
   1  -6   6 26639.3 1079.22  14
   1  -6   6 26016.3 1161.94   8
   1  -6   7 563.001 179.490   8
   1  -6   7 512.593 194.098   7
   1  -6   7 422.725 159.416  14
   1  -6   8 133.052 113.313  14
   1  -6   8-38.5067 137.354   7
   1  -6   9 1187.40 245.023   7
   1  -6   9 1192.02 209.735  14
   1  -6  10 50617.9 1534.08   7
   1  -6  11 14711.0 591.361   7
  -1   5   7 1876.55 163.827  12
  -1   5   6 1216.36 172.967  12
   1  -5  -6 1299.30 202.890   6
   1  -5  -5 3603.97 389.588   6
   1  -5  -4 3861.15 435.885   6
   1  -5  -3 15975.6 897.152   6
  -1   5   2 47280.7 1912.14   2
   1  -5  -2 46572.7 1626.49   6
  -1   5   1 1190.69 274.048   2
   1  -5  -1 1257.41 234.768   6
   1  -5   0 8368.24 739.497   4
  -1   5   0 8326.12 649.002   2
   1  -5   1 403.333 170.162   4
  -1   5  -1 326.793 142.577   2
   1  -5   2 7716.98 619.593   4
   1  -5   3 2117.71 296.897   4
   1  -5   3 2025.63 388.594   3
   1  -5   4 43319.7 1896.24   3
   1  -5   5 26865.9 1425.74   3
   1  -5   6 91896.7 2473.81   8
   1  -5   6 99935.0 2451.65  14
   1  -5   7 120.593 107.690  14
   1  -5   7 127.344 155.851   7
   1  -5   7 31.3839 108.889   8
   1  -5   8 38728.7 1546.73   7
   1  -5   8 34673.2 1321.93  14
   1  -5   9 2079.59 316.211   7
   1  -5   9 2455.55 314.303  14
   1  -5  10 84.0890 102.775  14
   1  -5  10 29.7182 102.153   7
  -1   4   8 12854.4 512.496  12
  -1   4   7 7913.23 479.926  12
   1  -4  -6 5851.08 474.671   6
   1  -4  -5 95146.6 2546.82   6
  -1   4   4 198710. 5052.46   2
   1  -4  -4 200458. 4438.98   6
  -1   4   3 53568.8 2057.73   2
  -1   4   2 531.217 186.167   2
  -1   4   1 65321.7 2082.26   2
  -1   4   0 243849. 5224.83   2
   1  -4   1 14683.9 873.572   3
  -1   4  -1 15865.3 772.579   2
   1  -4   2 17788.4 982.206   3
   1  -4   2 18507.8 842.417   4
  -1   4  -2 19998.7 814.027   2
   1  -4   3 13407.1 654.562   4
   1  -4   3 13168.6 852.666   3
   1  -4   4 224362. 5307.43   1
   1  -4   4 229622. 5206.59   3
   1  -4   5 63134.4 2377.97   1
   1  -4   5 70775.5 2245.24   3
   1  -4   6 125270. 3826.82   1
   1  -4   6 131030. 3384.42   3
   1  -4   7 2263.45 286.063  14
   1  -4   7 2289.27 467.766   1
   1  -4   7 2481.44 352.437   7
   1  -4   8 1768.41 313.473   7
   1  -4   8 65.4136 90.0967  14
   1  -4   9 71860.6 2251.33   7
   1  -4   9 74833.8 2112.65  14
   1  -4   9 73676.9 2006.12  16
   1  -4  10 102122. 2474.01  16
   1  -4  10 106278. 2759.29   7
   1  -4  11 84.6012 62.5651  16
  -1   3   9 8447.68 410.780  12
  -1   3   8 8003.42 495.541  12
  -1   3   7 5915.71 465.877  12
   1  -3  -6 649.554 167.839   6
  -1   3   5 14169.9 1017.53   2
   1  -3  -5 15045.5 758.931   6
  -1   3   4 65504.8 2289.04   2
  -1   3   3 15537.5 935.908   2
  -1   3   2 1086.42 226.998   2
  -1   3   1 23893.3 1022.46   2
   1  -3   0 79865.8 2161.22   3
  -1   3   0 87579.1 2181.12   2
   1  -3   1 32602.9 1202.27   3
  -1   3  -1 34158.5 1128.90   2
   1  -3   2 31421.1 993.618   4
   1  -3   2 32844.9 1184.80   1
   1  -3   2 32890.8 1246.67   3
   1  -3   3 7254.37 547.706   1
   1  -3   3 6618.04 542.053   3
   1  -3   3 7558.01 371.704   4
   1  -3   4 115772. 3040.57   3
   1  -3   4 119489. 3118.82   1
   1  -3   5 14235.9 955.881   1
   1  -3   5 15321.2 851.262   3
   1  -3   6 346.270 188.755   1
   1  -3   7 15572.6 1190.62   1
   1  -3   7 14979.0 849.965   7
   1  -3   7 15554.6 741.469  14
   1  -3   8 114607. 2834.46  16
   1  -3   8 117453. 3785.52   1
   1  -3   8 118526. 3089.25   7
   1  -3   8 114510. 2824.03  14
   1  -3   9 14349.2 769.573  16
   1  -3   9 13532.3 754.783  14
   1  -3   9 14307.2 866.117   7
   1  -3  10 36300.9 1261.38  16
   1  -3  11 5922.77 391.990  16
   1  -3  12 6850.96 286.859  16
  -1   2  10 7078.12 347.734  12
  -1   2   9 42381.2 1299.66  12
  -1   2   8 135983. 3207.31  12
  -1   2   7 10168.9 645.329  12
  -1   2   6 25428.3 1356.37   2
  -1   2   5 122525. 3375.38   2
  -1   2   4 9197.83 689.949   2
  -1   2   3 12620.1 609.511   1
  -1   2   3 13090.0 760.668   2
  -1   2   2 9409.23 585.228   2
  -1   2   1 118.564 93.8095   2
   1  -2  -1 79.8115 63.1676   3
   1  -2   1 310750. 5855.78   1
   1  -2   2 19678.4 772.126   1
   1  -2   2 20841.6 846.013   5
   1  -2   2 19537.2 551.140   4
   1  -2   3 398.706 52.4791   4
   1  -2   3 510.839 149.705   1
   1  -2   3 519.276 142.169   5
   1  -2   4 2430.44 333.572   1
   1  -2   4 2671.07 312.998   5
   1  -2   5 1877.13 336.722   1
   1  -2   6 246195. 5916.70   1
   1  -2   7 16777.7 886.106   7
   1  -2   7 18301.4 1248.74   1
   1  -2   8 10126.4 719.248   7
   1  -2   8 10233.6 636.878  16
   1  -2   8 10213.0 612.289  14
   1  -2   8 10394.8 972.251   1
   1  -2   9 209782. 4750.47   7
   1  -2   9 205225. 4528.02  16
   1  -2  10 454.460 144.258  16
   1  -2  11 19752.2 761.320  16
  -1   1  10 48173.7 1340.88  12
  -1   1   9 365.265 135.139  12
  -1   1   9 149.633 75.8059  16
  -1   1   8 85340.8 2148.80  16
  -1   1   8 88873.7 2368.84  12
  -1   1   7 167.159 103.661  12
  -1   1   7 278.749 98.4516  16
  -1   1   6 10083.2 756.739   2
  -1   1   5 16500.8 911.928   2
  -1   1   4 18669.8 746.869   1
  -1   1   4 17782.2 885.272   2
  -1   1   3 24984.5 969.518   2
  -1   1   3 24633.4 789.946   1
   1  -1  -2 37859.1 856.609   3
  -1   1   2 36880.4 1131.39   2
  -1   1   2 35187.1 888.498   1
  -1   1   1 389422. 7246.73   2
   1  -1   0 41124.4 878.428   1
   1  -1   0 37706.0 1054.41   5
   1  -1   1 144098. 2857.57   1
   1  -1   1 147114. 3006.44   5
   1  -1   2 79536.2 1913.02   1
   1  -1   2 84207.5 1981.01   5
   1  -1   3 10704.2 566.447   5
   1  -1   3 9764.01 571.978   1
   1  -1   4 458870. 8809.09   5
   1  -1   4 472611. 9119.79   1
   1  -1   5 6990.42 490.329   5
   1  -1   5 7056.13 632.596   1
   1  -1   6 2861.21 450.922   1
   1  -1   7 40723.8 1919.83   1
   1  -1   7 37280.0 1421.47   7
   1  -1   7 39240.3 1291.33  16
   1  -1   8 3882.05 390.970  16
   1  -1   8 4095.38 626.895   1
   1  -1   9 8955.46 600.915  16
   1  -1  10 14669.7 727.855  16
   1  -1  11 112.262 64.3521  16
  -1   0  11 88.1924 40.7859  16
  -1   0  11 211.709 70.1568  13
  -1   0  10 38595.7 1150.30  16
  -1   0  10 38729.5 1249.72  12
  -1   0   9 110004. 2765.74  12
  -1   0   9 109181. 2633.91  16
  -1   0   8 20323.6 886.718  16
  -1   0   8 20069.1 950.118  12
  -1   0   7 3095.67 310.249  16
  -1   0   7 2951.81 335.221  12
  -1   0   6 116524. 2985.87   2
  -1   0   5 21803.1 965.778   2
  -1   0   5 22536.4 912.780   1
  -1   0   4 553507. 10114.9   1
  -1   0   4 553934. 10268.7   2
  -1   0   3 28448.2 801.975   1
  -1   0   3 26930.3 910.303   2
  -1   0   2 120184. 2483.39   2
   1   0  -2 120482. 2219.17   5
  -1   0   2 121134. 2227.17   1
  -1   0   1 1802.79 182.638   4
   1   0   0 77262.1 1489.95   1
  -1   0   0 72956.3 1553.45   4
  -1   0  -1 126793. 2326.19   4
   1   0   1 129372. 2591.09   1
   1   0   2 77064.5 1918.82   1
  -1   0  -2 78727.4 1478.03   4
   1   0   3 67311.4 1892.81   1
   1   0   4 58568.9 1911.80   1
   1   0   5 169127. 4231.73   1
   1   0   6 59366.7 2253.01   1
   1   0   7 37561.5 1265.09  16
   1   0   7 35320.6 1243.02  15
   1   0   7 37921.9 1842.36   1
   1   0   8 3486.93 364.955  16
   1   0   8 3481.05 342.727  12
   1   0   9 26310.6 988.140  12
   1   0   9 30206.4 1119.80  16
   1   0  10 39448.1 1212.42  16
   1   0  11 552.288 91.1757  16
  -1  -1  11 17630.3 649.590  16
  -1  -1  11 17391.8 635.959  13
  -1  -1  10 1942.82 254.610  16
  -1  -1   9 718.318 177.346  16
  -1  -1   9 328.230 141.550  12
  -1  -1   8 345.025 134.221  12
  -1  -1   8 452.089 144.469  16
  -1  -1   7 4252.94 368.248  16
  -1  -1   7 4086.68 381.932  12
  -1  -1   5 176627. 3849.91   1
  -1  -1   5 175570. 4225.67   4
  -1  -1   5 178376. 3660.56   2
  -1  -1   4 25342.5 1094.32   4
  -1  -1   4 25266.4 786.767   2
  -1  -1   4 23991.9 864.821   1
  -1  -1   3 8349.23 355.454   2
  -1  -1   3 7747.20 385.703   1
  -1  -1   3 7320.78 477.573   4
  -1  -1   2 7707.73 419.915   4
  -1  -1   2 8959.00 328.544   2
  -1  -1   1 127640. 2577.60   4
  -1  -1   0 90818.1 1887.98   4
  -1  -1  -1 9393.13 378.082   4
  -1  -1  -2 11285.9 450.069   4
   1   1   3 397042. 7890.86   1
   1   1   4 23337.6 1157.59   1
   1   1   5 115066. 3314.82   1
   1   1   6 999.798 292.814   1
   1   1   7 11886.2 979.992   1
   1   1   7 11728.8 644.332  16
   1   1   8 86054.7 2234.03  16
   1   1   9 36693.4 1177.01  12
   1   1   9 35992.6 1165.48  16
   1   1  10 251.897 76.5730  16
   1   1  10 19.5812 49.5488  12
  -1  -2  11 1339.28 171.257  13
  -1  -2  11 1511.68 200.328  16
  -1  -2  10 51275.6 1561.85  16
  -1  -2  10 49268.8 1519.98  13
  -1  -2   9 22293.4 945.708   7
  -1  -2   9 22592.6 1007.77  16
  -1  -2   8 19891.3 918.915  16
  -1  -2   8 19528.8 887.371   7
  -1  -2   8 19244.5 915.950  12
  -1  -2   6 9755.69 672.210   1
  -1  -2   6 9778.08 766.850   4
  -1  -2   5 87266.5 2479.32   4
  -1  -2   5 81459.7 2255.35   1
  -1  -2   4 87296.4 2203.82   1
  -1  -2   4 87482.2 2295.40   4
  -1  -2   3 20703.3 833.384   4
  -1  -2   2 91368.8 1978.58   4
  -1  -2   2 78703.7 1488.15   2
  -1  -2   1 3600.11 280.145   4
  -1  -2   0 254805. 4938.05   4
  -1  -2  -1 2687.20 262.185   4
  -1  -2  -2 260939. 5157.37   4
  -1  -2  -3 958.532 171.268   4
   1   2   4 7066.09 667.936   1
  -1  -2  -4 7562.31 521.272   4
   1   2   5 9913.87 869.729   1
   1   2   6 4621.39 357.342  16
   1   2   6 3098.83 512.122   1
   1   2   6 3459.03 357.091  17
   1   2   7 12700.7 643.532  16
  -1  -2  -8 10554.5 626.687   6
   1   2   8 9916.71 531.489  16
   1   2   9 33737.7 930.636  16
   1   2   9 34815.5 1055.36  12
  -1  -3  11 7596.43 455.951  16
  -1  -3  11 7326.19 383.230  13
  -1  -3  10 108148. 2568.47   7
  -1  -3  10 109255. 2666.39  16
  -1  -3  10 104858. 2539.11  13
  -1  -3   9 3294.94 364.416   7
  -1  -3   9 4024.82 401.262  16
  -1  -3   9 3790.83 373.033  13
  -1  -3   8 16064.7 777.100   9
  -1  -3   8 16160.8 815.297  16
  -1  -3   8 14659.7 815.600   7
  -1  -3   8 14859.8 775.609  13
  -1  -3   7 39250.8 1302.20  16
  -1  -3   7 39089.4 1711.95   4
  -1  -3   6 881.041 247.175   4
  -1  -3   5 19170.6 987.540   4
  -1  -3   4 6461.86 512.880   4
  -1  -3   3 16716.3 789.869   4
  -1  -3   2 24046.8 962.847   4
  -1  -3   1 510695. 9608.60   4
  -1  -3   0 35162.5 1218.74   4
  -1  -3  -1 100800. 2548.18   4
  -1  -3  -2 13022.8 743.469   4
  -1  -3  -3 61394.9 1939.28   4
   1   3   4 82898.1 2817.49   1
  -1  -3  -4 85788.5 2462.46   4
   1   3   5 63302.6 2484.48   1
   1   3   5 62784.0 1865.82  17
  -1  -3  -7 37800.6 1393.19   6
  -1  -3  -8 55708.0 1566.00   6
   1   3   9 1315.07 143.673  12
  -1  -4  11 10776.5 530.176  16
  -1  -4  10 3490.13 345.447   7
  -1  -4  10 3599.43 354.556  16
  -1  -4   9 67520.1 1953.14  16
  -1  -4   9 65850.8 1946.68   9
  -1  -4   9 69920.5 2061.04   7
  -1  -4   9 68573.5 1882.16  13
  -1  -4   8 43959.8 1423.19  13
  -1  -4   8 40765.1 1466.70   9
  -1  -4   8 43632.5 1455.90  16
  -1  -4   8 46565.7 1646.85   7
  -1  -4   7 6270.45 442.250  14
  -1  -4   7 5935.55 483.108   9
  -1  -4   7 5536.55 438.189  16
  -1  -4   7 5457.32 424.537  13
  -1  -4   6 40935.1 1692.17   4
  -1  -4   5 27050.6 1261.01   4
  -1  -4   4 24110.3 1130.34   4
  -1  -4   3 5160.78 482.964   4
  -1  -4   2 12939.0 779.447   4
  -1  -4   1 125319. 3188.02   4
  -1  -4   0 114174. 3011.05   4
  -1  -4  -1 5899.16 553.659   4
  -1  -4  -2 34413.1 1488.68   4
  -1  -4  -3 60087.7 2118.05   4
   1   4   3 58781.8 1724.86  17
   1   4   4 5173.28 464.632  17
   1   4   4 5111.02 636.517   1
  -1  -4  -5 15991.7 918.705   6
  -1  -4  -6 22296.6 1053.86   6
  -1  -4  -7 2271.99 275.780   6
   1   4   8 24980.7 755.943  12
  -1  -4  -8 24236.2 746.256   6
  -1  -5  11 23059.0 742.840   7
  -1  -5  10 51493.2 1546.17   7
  -1  -5  10 50967.7 1519.05   9
  -1  -5   9 4427.74 444.418   7
  -1  -5   9 4062.61 417.924   9
  -1  -5   9 4613.18 389.532  16
  -1  -5   8 8797.42 646.511   9
  -1  -5   8 8305.14 545.739  16
  -1  -5   7 91369.8 2274.52  14
  -1  -5   7 94327.6 2567.71   9
  -1  -5   6 60223.7 1846.48   9
  -1  -5   6 57388.3 2163.87   4
  -1  -5   5 158816. 3596.81   9
  -1  -5   5 160758. 4125.54   4
  -1  -5   4 33898.9 1504.37   4
  -1  -5   3 941.325 243.838   4
  -1  -5   2 5408.57 568.086   4
  -1  -5   1 199552. 4847.52   4
  -1  -5   0 35682.7 1618.17   4
  -1  -5  -1 5100.92 460.129   6
  -1  -5  -1 5439.03 430.105  10
  -1  -5  -1 5390.14 610.857   4
  -1  -5  -2 7672.56 752.485   4
  -1  -5  -2 9256.80 621.503  11
  -1  -5  -2 8588.23 644.187   6
  -1  -5  -3 126282. 3285.35   6
  -1  -5  -4 167013. 4026.05   6
  -1  -5  -5 1227.30 242.144   6
  -1  -5  -6 5422.51 431.170   6
   1   5   7 11212.2 448.443  12
  -1  -5  -7 10692.6 472.804   6
  -1  -6  11 579.040 97.7057   7
  -1  -6  10 27161.3 982.486   7
  -1  -6   9 38314.6 1410.42   7
  -1  -6   9 35952.2 1351.51   9
  -1  -6   8 3995.31 508.327   7
  -1  -6   8 2760.28 370.223   9
  -1  -6   7 47449.3 1692.05   9
  -1  -6   6 21866.3 966.811  10
  -1  -6   6 22201.5 1074.40   9
  -1  -6   5 60365.3 2273.41   4
  -1  -6   5 61914.0 1904.43  10
  -1  -6   5 61908.9 1903.42   9
  -1  -6   4 67549.3 2422.99   4
  -1  -6   4 67254.1 2075.32  11
  -1  -6   4 66565.4 1924.21   9
  -1  -6   4 66365.7 2025.40  10
  -1  -6   3 7234.84 723.232   4
  -1  -6   3 7837.41 615.135  11
  -1  -6   3 7333.54 583.137  10
  -1  -6   2 24038.0 1371.46   4
  -1  -6   2 23735.3 1138.63  11
  -1  -6   2 22763.2 1067.38  10
  -1  -6   1 53692.7 1853.07  11
  -1  -6   1 51831.3 1733.42  10
  -1  -6   1 54216.9 2188.75   4
  -1  -6   0 4148.44 427.491   6
  -1  -6   0 4564.84 482.453  11
  -1  -6   0 4415.00 438.059  10
  -1  -6  -1 3019.19 389.159  11
  -1  -6  -1 2854.23 378.281   6
  -1  -6  -2 8005.81 603.786  11
  -1  -6  -2 5584.68 540.548   6
  -1  -6  -3 5225.86 504.972   6
  -1  -6  -4 28103.7 1152.67   6
  -1  -6  -5 6377.20 444.511   6
   1   6   6 772.772 93.4501  12
  -1  -6  -6 904.219 122.045   6
  -1  -7  10-5.11786 56.9636   7
  -1  -7   9 10658.1 626.930   7
  -1  -7   8 10959.5 794.818   7
  -1  -7   8 8356.78 608.507   9
  -1  -7   7 6.48469 94.1517   9
  -1  -7   6 62900.4 1971.18   9
  -1  -7   5 110138. 2874.67  11
  -1  -7   5 105399. 2764.08   9
  -1  -7   4 1202.19 267.917  11
  -1  -7   3 10124.3 774.031  11
  -1  -7   2 21570.6 1158.29  11
  -1  -7   1 5084.00 549.642  11
  -1  -7   0 127226. 3183.91   6
  -1  -7   0 133596. 3419.62  11
  -1  -7  -1 1854.67 297.809  11
  -1  -7  -1 1832.97 280.077   6
  -1  -7  -2 6952.34 531.290   6
  -1  -7  -2 7222.67 491.795  11
  -1  -7  -3 63370.3 1768.09   6
  -1  -7  -4 3305.83 265.085   6
  -1  -8   9 800.054 136.461   7
  -1  -8   8 4090.85 384.077   7
  -1  -8   7 18064.4 730.017   8
  -1  -8   6 1010.51 194.103   8
  -1  -8   5 28113.9 1141.22  11
  -1  -8   4 861.283 222.027  11
  -1  -8   3 11514.7 769.063  11
  -1  -8   2 56872.1 1904.99  11
  -1  -8   1 449.026 177.042  11
  -1  -8   0 18004.2 853.315  11
  -1  -8  -1 588.367 137.387  11
  -1  -8  -1 421.355 105.638   6
  -1  -8  -2 427.729 84.6888   6
  -1  -9   7 2482.85 227.409   7
  -1  -9   6 5050.68 319.324   8
  -1  -9   5 11131.9 550.181   8
  -1  -9   4 10469.5 555.617   8
  -1  -9   3 747.721 151.808   8
  -1  -9   3 685.817 155.325  11
  -1  -9   2 718.616 134.743   8
  -1  -9   2 631.639 143.525  11
   2  -9   1 6378.33 310.174   6
   2  -9   2 16896.3 582.708   6
   2  -9   3 107.226 66.0756   8
   2  -9   4 1224.50 171.771   8
   2  -9   5 1151.04 169.125   8
   2  -9   6 580.385 118.271   8
   2  -8  -2 12.2602 44.8850   6
   2  -8  -1 12497.7 606.959   6
   2  -8   0 25557.7 1005.93   6
   2  -8   1 1705.50 258.270   6
   2  -8   2 28722.4 1060.65   8
   2  -8   2 30481.8 1172.10   6
   2  -8   3 4538.75 418.709   8
   2  -8   3 4755.59 420.085   6
   2  -8   4 3170.41 362.045   8
   2  -8   4 3228.86 334.671   6
   2  -8   5 68925.3 2025.90   8
   2  -8   5 67159.2 1717.06  14
   2  -8   6 4189.85 407.212   8
   2  -8   6 3745.41 300.819  14
   2  -8   7 311.300 91.9256  14
   2  -8   7 446.635 139.134   8
   2  -8   8 2947.76 222.977  14
   2  -7  -4 11.3689 41.4245   6
   2  -7  -3 9040.63 522.659   6
   2  -7  -2 262.999 126.545   6
   2  -7  -1 2355.53 336.183   6
   2  -7   0 20654.1 1049.77   6
   2  -7   1 4494.59 400.860   8
   2  -7   1 4692.26 490.334   6
   2  -7   2-23.5620 107.331   8
   2  -7   2 38.9599 94.9679   6
   2  -7   2 32.8915 92.1472  14
   2  -7   3 13166.6 789.566   8
   2  -7   3 13213.5 717.443  14
   2  -7   3 13692.4 822.278   6
   2  -7   4 1521.55 240.098  14
   2  -7   4 1701.51 290.458   6
   2  -7   4 1356.52 271.186   8
   2  -7   5 333.957 135.824  14
   2  -7   5 429.452 172.295   8
   2  -7   6 41262.9 1564.64   8
   2  -7   6 41362.4 1398.90  14
   2  -7   7 7138.92 567.725   8
   2  -7   7 6723.33 493.785  14
   2  -7   7 5657.86 418.303   7
   2  -7   8 7190.72 444.343   7
   2  -7   8 9004.42 532.306  14
   2  -7   9 7819.10 380.335  15
   2  -7   9 9656.68 482.123  14
   2  -6  -5 20914.6 702.536   6
  -2   6   5 18561.4 621.969  18
   2  -6  -4 75507.2 1998.06   6
  -2   6   4 74672.1 1790.95  18
   2  -6  -3 2079.95 305.021   6
  -2   6   3 2226.05 242.383  18
   2  -6  -2 15653.8 894.821   6
   2  -6  -1 12737.4 825.420   6
   2  -6   0 9854.38 715.250   6
   2  -6   1 53487.2 1686.23   8
   2  -6   1 56401.3 1892.48   6
   2  -6   2 24127.7 1085.04   8
   2  -6   2 24135.0 1032.77  14
   2  -6   2 25148.9 1165.63   6
   2  -6   3 2794.28 364.279   8
   2  -6   3 2919.23 343.077  14
   2  -6   3 2795.44 374.734   6
   2  -6   4 89001.2 2572.27   8
   2  -6   4 94923.3 2490.64  14
   2  -6   4 96947.5 2603.64   6
   2  -6   5 110156. 2801.81  14
   2  -6   5 112699. 2876.49   6
   2  -6   5 107261. 2962.08   8
   2  -6   6 86575.3 2617.86   8
   2  -6   6 86560.5 2441.24  14
   2  -6   7 608.835 168.970  14
   2  -6   7 615.917 191.079   8
   2  -6   7 920.943 206.345   7
   2  -6   8 1424.71 237.986  14
   2  -6   8 1703.78 253.658   7
   2  -6   9 57129.0 1663.25  14
   2  -6   9 60520.0 1673.21   7
   2  -6  10 59855.4 1537.19  14
  -2   5   7 841.954 110.428  18
  -2   5   6 8502.89 462.261  18
   2  -5  -5 307.055 126.985   6
   2  -5  -4 85472.6 2356.08   6
   2  -5  -3 4115.42 441.451   6
  -2   5   2 10318.9 872.776   2
   2  -5  -2 10440.9 708.913   6
   2  -5  -1 104979. 2788.45   6
  -2   5   1 103853. 3168.31   2
   2  -5   0 37967.8 1427.03   6
  -2   5   0 39333.2 1692.33   2
   2  -5   1 29085.8 1489.57   3
  -2   5  -1 28922.9 1356.34   2
   2  -5   1 28459.5 1320.85   4
  -2   5  -2 334.645 181.779   2
   2  -5   2 462.178 214.736   3
   2  -5   3 5907.02 673.471   3
   2  -5   4 82042.7 2150.80  14
   2  -5   4 77761.7 2845.89   3
   2  -5   4 76112.2 2205.80   8
   2  -5   4 81727.5 2243.18   6
   2  -5   5 12786.8 782.216   8
   2  -5   5 13408.9 728.756  14
   2  -5   5 12883.8 747.025   6
   2  -5   5 13478.8 1061.90   3
   2  -5   6 3352.87 419.152   8
   2  -5   6 3268.64 531.956   3
   2  -5   6 3753.52 401.219   7
   2  -5   6 3837.34 391.569  14
   2  -5   7 8181.86 638.678   8
   2  -5   7 9597.19 658.653   7
   2  -5   7 8597.88 607.984  14
   2  -5   8 61014.0 1874.15  14
   2  -5   8 63494.5 1938.35   7
   2  -5   9 56965.8 1735.67   7
   2  -5   9 54603.0 1584.86  15
   2  -5   9 55364.1 1678.84  14
   2  -5  10 34285.8 1110.60  14
  -2   4   8 54089.6 1267.10  18
  -2   4   7 33.9006 50.5938  12
  -2   4   6 19606.4 770.969  12
   2  -4  -5 36399.8 1268.17   6
  -2   4   5 32847.5 1102.26  12
   2  -4  -4 150.229 111.268   6
  -2   4   3 1087.74 295.809   2
   2  -4  -3 642.683 163.501   6
  -2   4   2 18124.2 1134.52   2
  -2   4   1 10817.4 826.467   2
  -2   4   0 271794. 6051.73   2
   2  -4   0 274847. 6019.95   3
   2  -4   1 400747. 8467.32   3
  -2   4  -1 415618. 8342.57   2
   2  -4   2 17791.7 1090.99   3
  -2   4  -2 19000.0 999.577   2
  -2   4  -3 425.578 183.592   2
   2  -4   3 350.485 188.490   3
   2  -4   4 11240.3 841.779   1
   2  -4   4 11805.4 945.007   3
   2  -4   5 28.5627 131.570   3
   2  -4   5-18.3892 148.856   1
   2  -4   6 103774. 2629.66   7
   2  -4   6 100982. 2519.75  14
   2  -4   6 104423. 3182.91   3
   2  -4   6 97588.6 3296.60   1
   2  -4   7 4326.38 410.811  14
   2  -4   7 5241.17 487.272   7
   2  -4   7 4932.22 694.789   1
   2  -4   8 2494.13 316.334  14
   2  -4   8 2758.14 358.443   7
   2  -4   9 123747. 2840.04  16
   2  -4   9 126966. 3168.26   7
   2  -4   9 123143. 2956.71  15
   2  -4   9 130013. 3006.34  14
   2  -4  10 1249.24 170.237  16
   2  -4  10 959.206 151.297  15
  -2   3   9 14351.0 470.973  18
  -2   3   8 37644.3 1101.59  12
  -2   3   8 37356.4 1148.30  18
  -2   3   7 6985.15 464.689  12
  -2   3   6 8784.89 546.106  12
  -2   3   5 33219.4 1632.83   2
  -2   3   5 33818.5 1153.17  12
  -2   3   4 50916.1 2046.78   2
  -2   3   3 2370.79 401.306   2
  -2   3   2 27905.6 1325.93   2
   2  -3  -1 332669. 6691.65   3
  -2   3   1 332095. 6997.89   2
   2  -3   0 35833.0 1390.72   3
  -2   3   0 37614.5 1447.15   2
  -2   3  -1 66718.8 2074.25   2
   2  -3   2 44061.2 1430.77   1
   2  -3   3 8976.47 633.190   1
   2  -3   4 207454. 4874.75   1
   2  -3   5 69855.5 2485.22   1
   2  -3   6 3303.77 528.549   1
   2  -3   7 7547.20 841.274   1
   2  -3   7 6922.04 484.537  16
   2  -3   7 6790.46 492.857  14
   2  -3   7 6898.79 557.835   7
   2  -3   8 3977.40 443.301   7
   2  -3   8 4727.71 436.338  15
   2  -3   8 4248.42 397.149  14
   2  -3   8 4435.91 404.992  16
   2  -3   9 4341.66 395.262  16
   2  -3   9 4374.41 399.297  15
   2  -3   9 4444.06 390.659  14
   2  -3  10 46422.1 1371.30  16
   2  -3  10 45758.3 1297.45  15
   2  -3  11 3147.78 232.583  16
  -2   2   9 72428.6 1698.84  18
  -2   2   9 71488.5 1747.75  12
  -2   2   8 7458.27 494.868  12
  -2   2   7 3983.68 380.909  12
  -2   2   6 31094.7 1533.98   2
  -2   2   6 34519.4 1213.26  12
  -2   2   5 12340.8 911.465   2
  -2   2   5 12389.7 633.069  12
  -2   2   4 106246. 3069.79   2
  -2   2   3 63369.5 2094.42   2
  -2   2   2 77432.9 2310.02   2
   2  -2  -2 80403.9 1947.41   3
  -2   2   1 4910.47 458.686   2
   2  -2   0 10225.8 639.263   5
   2  -2   1 130647. 2765.43   1
   2  -2   1 128395. 3202.92   5
   2  -2   2 91917.2 2266.31   1
   2  -2   2 89426.5 2587.09   5
   2  -2   3 117731. 2936.50   1
   2  -2   3 115792. 3174.27   5
   2  -2   4 34521.3 1452.66   1
   2  -2   4 33273.8 1509.87   5
   2  -2   5 190959. 4779.53   1
   2  -2   5 187622. 4681.35   5
   2  -2   6 3900.87 487.764   5
   2  -2   6 4162.89 583.424   1
   2  -2   7 693.638 209.190   7
   2  -2   7 710.870 168.957  14
   2  -2   7 907.024 310.251   1
   2  -2   7 737.637 186.503  15
   2  -2   8 4476.66 420.711  16
   2  -2   8 4838.39 444.283  15
   2  -2   8 4629.72 385.821  14
   2  -2   9 2486.99 307.522  16
   2  -2   9 2507.26 303.559  15
   2  -2  10 8329.85 508.062  16
   2  -2  11 497.256 101.637  16
  -2   1  10 28.0513 59.1952  13
  -2   1   9 852.470 177.188  12
  -2   1   9 843.678 140.180  18
  -2   1   8 1066.47 208.998  12
  -2   1   7 2.66345 83.5625  12
  -2   1   6 23175.3 1223.16   2
  -2   1   6 27131.2 1039.90  12
  -2   1   5 296226. 6436.05   2
  -2   1   4 18150.6 966.219   2
  -2   1   3 30846.0 1249.52   2
  -2   1   2 87039.2 2298.09   2
   2  -1  -2 84089.9 1969.97   5
   2  -1  -1 10269.2 553.439   5
   2  -1   0 45460.9 985.633   1
   2  -1   0 42317.0 1382.57   5
   2  -1   1 2747.92 235.731   1
   2  -1   2 998.988 189.017   1
   2  -1   3 212186. 4641.23   1
   2  -1   4 25480.1 1218.68   1
   2  -1   4 26593.0 1248.99   5
   2  -1   5 8445.09 772.004   1
   2  -1   5 9431.11 739.282   5
   2  -1   6 52052.9 2200.94   1
   2  -1   7 3063.77 357.611  15
   2  -1   7 2793.90 510.593   1
   2  -1   8 13302.8 749.239  16
   2  -1   8 12852.6 755.451  15
   2  -1   9 101204. 2563.07  16
   2  -1  10 5190.87 380.347  16
   2  -1  11 8402.93 367.041  16
  -2   0  11 1128.88 118.574  13
  -2   0  10 33810.8 1071.01  13
  -2   0   9 8072.62 478.569  16
  -2   0   9 7839.49 551.072  12
  -2   0   8 2152.22 262.933  16
  -2   0   8 1452.22 261.393  12
  -2   0   7 6421.21 456.907  16
  -2   0   7 5857.61 489.241  12
  -2   0   6 40165.8 1322.36  12
  -2   0   5 20361.2 973.581   2
  -2   0   4 18416.4 900.051   2
  -2   0   3 25014.8 1207.44   4
  -2   0   3 24890.1 995.562   2
  -2   0   2 295.446 126.184   2
  -2   0   2 66.4414 117.100   4
  -2   0   1 33250.8 1172.81   4
  -2   0   0 117120. 2646.65   4
   2   0   0 124696. 2446.95   1
   2   0   1 67513.6 1733.67   1
  -2   0  -1 71164.3 1595.19   4
   2   0   2 106425. 2609.09   1
   2   0   3 203.038 136.169   1
   2   0   4 3299.56 433.458   1
   2   0   5 738.683 253.367   1
   2   0   6 28820.2 1152.61  15
   2   0   6 30203.3 1615.14   1
   2   0   7 99158.0 2651.03  15
   2   0   8 8243.81 571.218  16
   2   0   9 74916.2 2002.52  16
   2   0  10 7051.77 403.660  16
  -2  -1  11 11644.8 470.049  13
  -2  -1  10 38852.6 1167.31  16
  -2  -1  10 38610.0 1240.21  13
  -2  -1   9 53024.4 1586.27  16
  -2  -1   8 14632.5 751.126  16
  -2  -1   8 13933.1 795.083  12
  -2  -1   7 1794.08 252.009  16
  -2  -1   7 2310.15 303.094  12
  -2  -1   5 29755.9 1512.96   4
  -2  -1   4 65802.8 1737.77   2
  -2  -1   4 67402.3 2274.90   4
  -2  -1   3 49075.5 1387.42   2
  -2  -1   3 50623.4 1718.86   4
  -2  -1   2 2295.67 295.178   4
  -2  -1   1 999999. 17927.9   4
  -2  -1   0 21930.0 784.602   4
  -2  -1  -1 36036.3 1023.28   4
  -2  -1  -2 1541.73 165.735   4
   2   1   2 1969.61 292.069   1
   2   1   3 1966.45 330.041   1
   2   1   4 27430.8 1396.70   1
   2   1   5 56514.2 2270.24   1
   2   1   6 21452.4 1389.01   1
   2   1   6 22937.5 955.317  17
   2   1   7 24066.1 996.691  17
   2   1   8 48750.8 1513.22  16
   2   1   9 7763.49 454.793  16
   2   1  10 26258.4 704.602  16
  -2  -2  11 29969.0 893.086  13
  -2  -2  10 6298.22 448.595  16
  -2  -2  10 7800.03 503.023  13
  -2  -2   9 79993.5 2171.21  16
  -2  -2   9 79012.6 2212.06  13
  -2  -2   8 4302.46 418.065  16
  -2  -2   8 4204.99 425.459  13
  -2  -2   8 4391.08 382.536   9
  -2  -2   7 2860.87 322.094  16
  -2  -2   7 3208.64 334.570   9
  -2  -2   6 58061.5 2327.90   4
  -2  -2   5 689.982 246.247   4
  -2  -2   4 3494.37 438.118   4
  -2  -2   3 36095.6 1399.52   4
  -2  -2   2 60905.8 1797.08   4
  -2  -2   1 49922.3 1513.85   4
  -2  -2   0 160770. 3477.58   4
  -2  -2  -1 5514.86 395.263   4
  -2  -2  -2 3169.37 290.216   4
   2   2   3 202211. 4934.98   1
   2   2   4 1939.36 395.027   1
   2   2   5 50650.7 1609.45  17
   2   2   5 51134.8 2217.45   1
   2   2   6 13596.4 761.909  17
   2   2   7 9666.41 563.145  16
   2   2   7 8497.83 574.445  17
   2   2   8 35256.6 1091.64  16
   2   2   9 29937.9 797.573  16
  -2  -2  -9 31636.6 907.721   6
  -2  -3  11 9875.39 448.333  13
  -2  -3  10 42253.8 1314.85  16
  -2  -3  10 39010.2 1296.56  13
  -2  -3   9 22805.7 985.826  16
  -2  -3   9 21676.3 989.650  13
  -2  -3   9 22351.6 930.961   9
  -2  -3   8 39563.4 1398.15   9
  -2  -3   8 41306.5 1436.63  16
  -2  -3   8 40335.6 1457.97  13
  -2  -3   7 52844.0 1642.41  16
  -2  -3   7 52092.9 2257.77   4
  -2  -3   7 51740.6 1679.45  13
  -2  -3   7 53122.8 1670.87   9
  -2  -3   6 4177.41 374.559  16
  -2  -3   6 4178.43 389.442   9
  -2  -3   6 4144.98 581.185   4
  -2  -3   6 4222.18 386.343  13
  -2  -3   5 357031. 7755.88   4
  -2  -3   4 106409. 3049.74   4
  -2  -3   3 9435.21 686.689   4
  -2  -3   2 5892.10 508.654   4
  -2  -3   1 316079. 6444.50   4
  -2  -3   0 35890.3 1318.37   4
  -2  -3  -1 276.614 123.058   4
  -2  -3  -2 12867.4 743.219   4
   2   3   3 178131. 4742.41   1
   2   3   4 170742. 4746.49   1
   2   3   4 171755. 3872.38  17
   2   3   5 27456.1 1157.75  17
   2   3   6 5255.83 466.459  17
   2   3   7 3002.50 254.673  16
   2   3   8 5172.09 310.921  12
  -2  -3  -8 6140.88 396.224   6
  -2  -4  10 54892.3 1542.57  13
  -2  -4  10 56243.7 1523.16   9
  -2  -4   9 23350.6 1005.45  13
  -2  -4   9 23094.2 1003.51   9
  -2  -4   8 1841.06 290.875   9
  -2  -4   8 1810.05 274.148  16
  -2  -4   8 1791.00 289.568  13
  -2  -4   7 136693. 3310.56   9
  -2  -4   7 130694. 3249.92  13
  -2  -4   6 38127.0 1833.58   4
  -2  -4   6 38898.3 1388.03   9
  -2  -4   6 35627.5 1318.05  13
  -2  -4   5 93137.7 3001.96   4
  -2  -4   4 43681.8 1808.62   4
  -2  -4   3 2540.65 387.890   4
  -2  -4   2 9899.64 741.752   4
  -2  -4   1 62523.5 2077.32   4
  -2  -4   0 20849.1 1102.52   4
  -2  -4  -1 1443.58 282.978   4
  -2  -4  -2 5970.98 564.748   4
   2   4   2 5309.95 438.193  17
   2   4   3 53936.7 2297.80   1
   2   4   3 57486.8 1761.08  17
   2   4   4 54021.0 1744.43  17
   2   4   5 17809.1 893.954  17
  -2  -4  -6 12740.1 746.507   6
  -2  -4  -7 15775.2 697.325   6
  -2  -5  10 6749.05 441.536   9
  -2  -5   9 694.581 188.590   9
  -2  -5   8 38385.5 1402.29   7
  -2  -5   8 36507.9 1420.83   9
  -2  -5   7 112.224 123.709   9
  -2  -5   6 18157.7 945.642   9
  -2  -5   5 260979. 6267.78   4
  -2  -5   5 260075. 5395.32  10
  -2  -5   5 255504. 5423.84   9
  -2  -5   4 1162.21 216.160   9
  -2  -5   4 1685.75 354.635   4
  -2  -5   4 1043.56 209.300  10
  -2  -5   3 14023.6 1012.72   4
  -2  -5   3 16094.2 814.178  10
  -2  -5   2 41020.3 1783.16   4
  -2  -5   2 45007.1 1487.82  10
  -2  -5   1 11262.0 877.988   4
  -2  -5   1 11441.3 678.013  10
  -2  -5   0 107114. 3242.93   4
  -2  -5   0 111869. 2778.42  10
  -2  -5  -1 29892.0 1223.13   6
  -2  -5  -1 30945.9 1159.31  10
   2   5   1 31611.2 1137.66  17
  -2  -5  -2 4283.43 459.857   6
   2   5   2 4829.28 425.666  17
  -2  -5  -3 35359.0 1459.05   6
   2   5   3 39157.3 1382.32  17
  -2  -5  -4 12317.4 772.828   6
  -2  -5  -5 160.866 108.401   6
  -2  -5  -6 57.6387 69.7749   6
  -2  -6  10 47290.2 1311.15   9
  -2  -6   9 5308.15 379.287   7
  -2  -6   9 6363.06 480.749   9
  -2  -6   8 6230.76 530.109   7
  -2  -6   8 6025.85 515.484   9
  -2  -6   7 36016.7 1429.07   9
  -2  -6   6 259.294 115.892  10
  -2  -6   6 388.025 160.500   9
  -2  -6   5 30934.2 1285.71  10
  -2  -6   5 29704.3 1219.32   9
  -2  -6   4 1694.74 293.046  11
  -2  -6   4 1792.82 300.371  10
  -2  -6   4 1158.08 226.175   9
  -2  -6   3 10163.6 712.658  10
  -2  -6   2 75243.6 2265.89  10
  -2  -6   1 16678.0 909.298  10
  -2  -6   0 40392.6 1474.65  10
  -2  -6  -1 4581.03 441.759   6
  -2  -6  -1 4299.96 477.140  11
  -2  -6  -1 4341.35 400.442  10
  -2  -6  -2 21361.0 1000.21  11
  -2  -6  -2 19482.9 958.945   6
  -2  -6  -3 480.803 142.212  11
  -2  -6  -3 646.914 170.245   6
  -2  -6  -4 29242.1 1049.33   6
  -2  -6  -5 37.9295 59.8764   6
  -2  -7   9 5044.85 310.381   7
  -2  -7   9 12614.8 581.406   9
  -2  -7   8 1714.20 250.300   7
  -2  -7   8 2377.57 293.219   9
  -2  -7   7 20233.6 938.899   9
  -2  -7   6 9945.50 636.258   9
  -2  -7   5 13362.9 756.051  11
  -2  -7   5 12105.5 765.930  10
  -2  -7   5 12947.0 705.315   9
  -2  -7   4 9598.03 702.342  11
  -2  -7   4 9579.94 694.280  10
  -2  -7   3 430.598 180.630  11
  -2  -7   3 523.628 182.812  10
  -2  -7   2 9641.18 734.924  11
  -2  -7   2 9289.37 675.045  10
  -2  -7   1 51982.8 1861.98  11
  -2  -7   0 80.9215 97.7846  11
  -2  -7  -1 15187.0 811.305  11
  -2  -7  -2 2644.65 259.416   6
  -2  -7  -2 3063.82 288.353  11
  -2  -7  -3 2857.28 221.893   6
  -2  -8   8 1834.58 170.575   7
  -2  -8   7 3111.25 335.993   7
  -2  -8   6 29424.3 948.766   8
  -2  -8   5 3465.23 315.764  11
  -2  -8   4 12229.7 696.040  11
  -2  -8   3 79.4983 98.7058  11
  -2  -8   2 16079.5 839.399  11
  -2  -8   1 1615.81 251.246  11
  -2  -8   0 12639.3 617.509  11
  -2  -8  -1-19.1998 44.5639  11
  -2  -9   4 414.898 87.6949   8
  -2  -9   3 5991.90 316.827   8
   3  -8  -1 5794.51 304.127   6
   3  -8   0 2312.49 228.046   6
   3  -8   1 34160.1 1108.17   6
   3  -8   2 3456.32 243.264  14
   3  -8   2 3492.96 328.936   6
   3  -8   3 1227.74 163.519  14
   3  -8   4 23952.9 913.054   8
   3  -8   4 23569.4 802.917  14
   3  -8   5 38870.5 1104.32  14
   3  -8   6 6297.91 351.900  14
   3  -8   7 2740.02 204.155  14
   3  -7  -3 2748.96 194.626   6
   3  -7  -2 1596.32 203.495   6
   3  -7  -1 25729.5 838.827  14
   3  -7  -1 25354.2 1008.18   6
   3  -7   0 41068.6 1256.73  14
   3  -7   0 40897.3 1435.28   6
   3  -7   1 147.046 88.3703  14
   3  -7   1 106.646 119.948   6
   3  -7   2 9097.35 582.575   8
   3  -7   2 9577.49 585.646  14
   3  -7   2 9659.02 674.058   6
   3  -7   3 8906.37 619.663   8
   3  -7   3 8739.00 573.364  14
   3  -7   3 9806.99 681.397   6
   3  -7   4 2870.07 357.663   8
   3  -7   4 2949.27 330.410  14
   3  -7   5 59823.4 1907.87   8
   3  -7   5 59016.8 1738.35  14
   3  -7   6 3380.75 330.230  14
   3  -7   7 573.337 139.183  14
   3  -7   8 57136.0 1469.09  14
   3  -7   9 53963.8 1247.84  14
   3  -6  -4 1085.48 144.832   6
  -3   6   4 815.215 111.589  18
  -3   6   3 1939.31 193.639  18
   3  -6  -3 1881.85 249.080   6
   3  -6  -2 181.758 121.572   6
   3  -6  -1 4020.09 436.247   6
   3  -6   0 103595. 2838.35   6
   3  -6   1 116959. 2891.37   8
   3  -6   1 115892. 3131.48   6
   3  -6   2 2279.00 336.901   8
   3  -6   2 2454.96 328.473  14
   3  -6   2 2470.05 365.274   6
   3  -6   3 19620.6 1016.68   8
   3  -6   3 18379.5 933.687  14
   3  -6   3 19113.0 1035.64   6
   3  -6   4 231.460 151.111   8
   3  -6   4-0.98160 112.459   6
   3  -6   4 179.105 127.842  14
   3  -6   5 799.203 234.063   8
   3  -6   5 571.992 167.737  14
   3  -6   6 6496.14 586.660   8
   3  -6   6 6416.85 512.037  14
   3  -6   7 3965.01 382.823  14
   3  -6   8 147.751 99.8646  14
   3  -6   9 38726.5 1119.21  15
   3  -6   9 40307.0 1131.33  14
  -3   5   6 5965.81 305.679  18
  -3   5   5 26257.4 880.816  18
  -3   5   4 15145.3 693.201  18
   3  -5  -4 15454.0 712.101   6
  -3   5   3 1252.37 204.556  18
   3  -5  -3 1097.49 215.445   6
   3  -5  -2 10142.4 683.451   6
  -3   5   2 11597.6 618.606  18
   3  -5  -1 67957.0 2156.16   6
  -3   5   1 74122.7 1890.48  18
   3  -5   0 10482.0 727.871   6
   3  -5   1 30290.6 1184.63   8
   3  -5   1 29582.2 1286.16   6
   3  -5   1 25928.5 1448.75   3
  -3   5  -1 28754.5 1471.76   2
   3  -5   2 3934.24 420.622   8
   3  -5   2 3734.06 430.275   6
   3  -5   2 3581.19 540.809   3
  -3   5  -2 4107.58 530.926   2
   3  -5   3 8795.64 664.300   8
   3  -5   3 7802.20 575.307  14
   3  -5   3 8377.95 655.591   6
   3  -5   3 8272.55 849.533   3
   3  -5   4 69210.2 2219.71   8
   3  -5   4 66902.3 2001.94  14
   3  -5   4 68817.1 2164.06   6
   3  -5   5 152129. 3831.23   8
   3  -5   5 147817. 3539.28  14
   3  -5   6 12784.6 747.454  14
   3  -5   7 115.488 100.708  14
   3  -5   8 22485.0 931.851  14
   3  -5   9 5782.05 405.071  15
   3  -5   9 5428.46 375.385  14
   3  -5  10 33880.2 896.600  15
  -3   4   7 1811.59 184.184  18
  -3   4   6 5359.05 392.304  18
  -3   4   5 31776.8 1154.29  18
  -3   4   4 44791.0 1472.91  18
   3  -4  -3 47887.7 1586.59   6
  -3   4   3 50796.1 1574.13  18
  -3   4   2-42.3514 135.390   2
   3  -4  -2 48.6228 111.496   6
  -3   4   2 52.5142 90.1158  18
   3  -4  -1 22858.9 1040.73   6
  -3   4   1 21665.4 1329.49   2
  -3   4   1 23868.9 917.711  18
   3  -4   0 6114.99 512.304   6
   3  -4   0 5903.47 610.895   3
  -3   4   0 5947.33 650.804   2
  -3   4  -1 1306.46 321.918   2
   3  -4   1 1573.98 349.375   3
   3  -4   1 1373.04 248.748   6
  -3   4  -2 328.806 191.881   2
   3  -4   2 68.2514 161.215   3
   3  -4   2 166.080 135.461   6
   3  -4   3 58456.0 1869.30   8
   3  -4   3 53042.3 1664.06  14
   3  -4   3 53407.8 1799.45   6
  -3   4  -3 60930.7 2251.64   2
   3  -4   4 24622.0 1179.05   8
   3  -4   4 24427.2 1016.22  14
   3  -4   5 68606.7 2225.01   8
   3  -4   5 72129.0 2011.32  14
   3  -4   6 1.14135 79.8224  14
   3  -4   7 15854.2 801.339  14
   3  -4   8 4729.67 442.817  15
   3  -4   8 5076.16 408.538  14
   3  -4   9 690.448 158.647  15
   3  -4   9 636.632 136.672  14
   3  -4  10 1968.40 194.519  15
  -3   3   8 115.817 62.1788  18
  -3   3   7 3850.69 331.451  18
  -3   3   6 21301.5 930.486  18
  -3   3   5 156346. 3601.58  18
  -3   3   4 1693.37 261.762  18
  -3   3   3 1449.63 335.871   2
  -3   3   3 1440.80 230.132  18
  -3   3   2 10403.1 859.924   2
  -3   3   2 10705.1 601.229  18
  -3   3   1 312.859 159.785   2
   3  -3  -1 21.1767 112.629   3
  -3   3   0 1474.77 316.735   2
  -3   3  -1 56162.3 2131.57   2
   3  -3   2 1042.84 293.456   5
   3  -3   3 27050.8 1517.31   5
   3  -3   4 73390.2 2368.29   1
   3  -3   4 78668.4 2868.81   5
   3  -3   5 717.332 237.061   1
   3  -3   5 1209.25 200.411  14
   3  -3   6 59514.0 2344.33   1
   3  -3   6 60993.3 1743.67  14
   3  -3   7 1571.40 228.618  16
   3  -3   7 1240.16 216.813  14
   3  -3   8 6864.08 470.045  16
   3  -3   8 7064.07 559.396  15
   3  -3   8 7712.48 482.415  14
   3  -3   9 91880.7 2183.48  16
   3  -3   9 95327.5 2379.03  15
   3  -3  10 3834.81 247.951  16
  -3   2   9 908.983 100.094  13
  -3   2   9 1178.92 112.532  18
  -3   2   8 1746.65 193.567  13
  -3   2   8 2069.69 228.387  18
  -3   2   7 396.755 131.402  18
  -3   2   6 8183.71 510.808  12
  -3   2   6 8103.58 569.859  18
  -3   2   5 9379.14 531.991  12
  -3   2   5 9507.92 619.469  18
  -3   2   4 21083.5 1275.21   2
  -3   2   4 25357.7 1022.44  18
  -3   2   3 1561.66 328.965   2
  -3   2   2 566.372 196.664   2
  -3   2   1 112600. 3226.69   2
   3  -2   0 105805. 2985.64   5
   3  -2   1 60400.3 2165.85   5
   3  -2   2 162.108 150.235   5
   3  -2   3 49236.3 2071.46   5
   3  -2   3 47659.1 1658.36   1
   3  -2   4 2596.47 391.210   1
   3  -2   4 2462.09 464.275   5
   3  -2   5 173.157 153.769   1
   3  -2   5 108.568 177.132   5
   3  -2   6 10555.9 928.974   1
   3  -2   6 10615.7 916.492   5
   3  -2   7 52836.5 1795.68  15
   3  -2   8 815.035 178.548  16
   3  -2   8 980.529 215.215  15
   3  -2   9 51433.0 1483.10  16
   3  -2   9 52451.1 1584.89  15
   3  -2  10 16845.6 612.556  16
  -3   1   9 73859.4 1683.33  18
  -3   1   9 83335.9 1811.85  13
  -3   1   8 12096.0 618.758  13
  -3   1   8 11453.4 591.890  18
  -3   1   7 129.905 93.8095  18
  -3   1   6 35029.6 1244.81  12
  -3   1   6 34492.8 1262.60  18
  -3   1   5 1691.08 230.956  12
  -3   1   5 1568.10 243.193  18
  -3   1   4 8339.80 709.513   2
  -3   1   4 9126.03 557.390  18
  -3   1   3 3694.36 457.400   2
  -3   1   2 211.405 116.098   2
   3  -1  -1 396514. 7975.75   5
   3  -1   0 89705.8 2604.05   5
   3  -1   1 1008.18 257.093   5
   3  -1   2 33657.9 1201.87   1
   3  -1   2 31933.6 1516.18   5
   3  -1   3 1065.47 230.557   1
   3  -1   3 970.337 275.097   5
   3  -1   4 1267.94 314.443   5
   3  -1   4 1220.59 282.643   1
   3  -1   5 124845. 3060.03  15
   3  -1   5 120957. 3634.14   1
   3  -1   5 128308. 3788.11   5
   3  -1   5 121968. 2853.26  17
   3  -1   6 6973.21 573.826  15
   3  -1   6 7860.31 818.768   1
   3  -1   6 6820.03 475.525  17
   3  -1   7 18998.6 992.469  15
   3  -1   8 85635.6 2274.38  16
   3  -1   8 88321.9 2435.24  15
   3  -1   9 4514.91 363.864  16
   3  -1  10 20152.9 662.166  16
  -3   0  10 3432.04 234.568  13
  -3   0   9 52818.6 1466.81  13
  -3   0   8 3070.18 332.814  13
  -3   0   8 3220.51 297.148  18
  -3   0   7 2275.56 275.413  18
  -3   0   6 28378.4 1107.71   9
  -3   0   6 26461.4 1048.80  18
  -3   0   5 25517.5 998.586  18
  -3   0   4 13745.4 837.781   2
  -3   0   3 2305.30 331.774   2
  -3   0   2 14199.0 923.002   4
  -3   0   2 14132.7 866.377   2
   3   0  -2 14060.7 753.974   5
  -3   0   1 56860.8 1894.77   4
  -3   0   0 274842. 5697.58   4
   3   0   2 9129.25 618.097   1
   3   0   3 330585. 6995.58   1
   3   0   4 485.392 199.019   1
   3   0   5 22517.3 955.313  17
   3   0   5 23638.0 1071.94  15
   3   0   5 22057.0 1337.83   1
   3   0   5 21165.6 1316.61   5
   3   0   6 3321.79 353.900  17
   3   0   6 2948.58 381.903  15
   3   0   7-43.5141 96.2141  17
   3   0   7 114.488 109.157  15
   3   0   8 3333.40 333.989  16
   3   0   9 51741.1 1407.71  16
   3   0  10 477.665 76.1326  16
  -3  -1  10 37013.1 1058.16  13
  -3  -1   9 29403.9 1066.14  13
  -3  -1   8 18916.9 898.717  13
  -3  -1   8 18798.6 797.404   9
  -3  -1   7 30685.2 1217.35  13
  -3  -1   7 31119.8 1177.38   9
  -3  -1   6 6535.67 505.999  13
  -3  -1   6 7650.03 563.521   9
  -3  -1   5 239942. 4940.39  13
  -3  -1   4 57204.4 2307.80   4
  -3  -1   3 43124.8 1842.75   4
  -3  -1   3 42571.8 1475.02   2
  -3  -1   2 164.511 134.981   4
  -3  -1   1 109294. 2887.59   4
  -3  -1   0 33224.8 1237.69   4
   3   1   1 18593.0 899.301   1
   3   1   2 1797.11 305.873   1
   3   1   3 59774.1 2152.79   1
   3   1   4 241774. 5787.06   1
   3   1   4 236969. 5110.13  15
   3   1   4 236157. 4990.52  17
   3   1   5 88875.1 3006.26   1
   3   1   5 83875.1 2461.30  15
   3   1   5 86262.3 2351.03  17
   3   1   6 20021.9 934.753  17
   3   1   7 7452.85 511.697  17
   3   1   8 16847.9 724.410  16
   3   1   9 33931.8 925.867  16
  -3  -2  10 27873.8 922.445  13
  -3  -2   9 31786.2 1150.25  13
  -3  -2   9 29616.0 980.642   9
  -3  -2   8 138.165 116.443  13
  -3  -2   8 322.009 123.068   9
  -3  -2   7 47279.1 1599.75  13
  -3  -2   7 45244.9 1557.12   9
  -3  -2   6 115660. 2940.03  13
  -3  -2   6 120853. 3012.32   9
  -3  -2   5 8892.08 893.290   4
  -3  -2   5 8583.94 566.380  13
  -3  -2   5 10060.3 654.658   9
  -3  -2   4 186633. 4934.97   4
  -3  -2   3 6620.46 654.893   4
  -3  -2   2 35756.5 1498.13   4
  -3  -2   1 238752. 5283.93   4
  -3  -2   0 24383.7 1060.65   4
   3   2   0 21649.3 1004.05   1
   3   2   1 13337.3 839.036   1
   3   2   2 50572.8 1943.96   1
   3   2   3 80626.8 2789.56   1
   3   2   3 84318.1 2245.48  17
   3   2   4 55030.5 2255.26   1
   3   2   4 53868.4 1740.21  17
   3   2   5 15201.3 822.455  17
   3   2   6 15604.6 816.657  17
   3   2   7 24738.3 897.657  16
   3   2   7 21786.3 898.424  17
   3   2   8 29248.3 855.917  16
  -3  -3  10 12447.5 570.375  13
  -3  -3   9 3315.88 349.688  13
  -3  -3   9 3631.16 329.818   9
  -3  -3   8 3235.79 375.635  13
  -3  -3   8 3226.56 355.613   9
  -3  -3   7 8116.00 617.161  13
  -3  -3   7 8020.92 605.248   9
  -3  -3   6 34100.5 1332.84  13
  -3  -3   6 34860.1 1359.71   9
  -3  -3   5 125444. 3930.53   4
  -3  -3   5 128301. 3132.68  13
  -3  -3   5 130174. 3216.01   9
  -3  -3   4 2987.43 484.570   4
  -3  -3   4 3080.92 332.641  13
  -3  -3   4 2960.57 342.789   9
  -3  -3   3 80130.1 2648.29   4
  -3  -3   2 10529.2 808.193   4
  -3  -3   1 14762.5 918.707   4
  -3  -3   0 18079.6 972.384   4
   3   3   1 147589. 3944.95   1
   3   3   1 149548. 3372.94  17
   3   3   2 3139.29 477.396   1
   3   3   2 3678.25 382.482  17
   3   3   3 7208.74 551.512  17
   3   3   4 43514.2 1528.29  17
   3   3   5 1562.01 256.427  17
   3   3   6 1.28698 92.6986  17
   3   3   7 418.129 87.0961  16
  -3  -3  -8 20917.3 612.948   6
  -3  -4  10 39628.0 1067.23   9
  -3  -4   9 478.493 139.701  13
  -3  -4   9 289.346 113.398   9
  -3  -4   8 6678.18 527.711  13
  -3  -4   8 6983.18 537.981   9
  -3  -4   7 4479.04 451.399  13
  -3  -4   7 4560.06 456.971   9
  -3  -4   6 49302.1 1681.47  13
  -3  -4   6 48084.8 1692.91   9
  -3  -4   5 24804.5 1045.37  10
  -3  -4   5 24457.9 1113.01   9
  -3  -4   4 13251.3 1027.77   4
  -3  -4   4 12514.4 745.700  10
  -3  -4   4 12730.2 743.430   9
  -3  -4   3 6345.79 678.097   4
  -3  -4   3 6105.13 506.746  10
  -3  -4   3 5450.64 446.522   9
  -3  -4   2 73406.0 2504.22   4
  -3  -4   2 71231.9 2078.96  10
  -3  -4   1 125787. 3493.04   4
  -3  -4   1 125230. 3052.64  10
  -3  -4   0 74349.6 2387.75   4
  -3  -4   0 71379.0 2036.67  10
   3   4   0 74281.8 1992.38  17
   3   4   1 19957.1 1253.71   1
  -3  -4  -1 21375.3 916.649  10
   3   4   1 21508.8 950.741  17
   3   4   2 60451.0 1841.81  17
   3   4   3 1503.53 252.929  17
   3   4   4 36431.8 1337.05  17
   3   4   5 1653.09 241.618  17
  -3  -4  -6-11.8678 73.4741   6
  -3  -4  -7 23735.3 675.517   6
  -3  -5  10 27706.9 821.285   9
  -3  -5   9 25911.2 973.134   9
  -3  -5   8 3385.74 372.571   9
  -3  -5   7 63413.6 1971.26   9
  -3  -5   6 18653.6 878.413  10
  -3  -5   6 18442.7 947.404   9
  -3  -5   5 291.325 134.110  10
  -3  -5   5 30.6920 98.6042   9
  -3  -5   4 1957.05 310.098  10
  -3  -5   4 1289.43 237.506   9
  -3  -5   3 527.029 191.332  10
  -3  -5   2 32069.4 1321.95  10
  -3  -5   1 58908.5 1874.30  10
  -3  -5   0 1911.54 291.189  10
  -3  -5  -1 25473.1 1037.50  10
   3   5   1 24269.7 1018.74  17
  -3  -5  -2 10700.8 663.868   6
   3   5   2 12106.6 673.198  17
  -3  -5  -3 3247.62 353.055   6
   3   5   3 3403.19 339.036  17
  -3  -5  -4 15595.5 734.459   6
  -3  -5  -5 36478.8 1072.23   6
  -3  -6   9 2926.00 266.759   9
  -3  -6   8 5589.64 435.761   9
  -3  -6   7 4769.10 433.261   9
  -3  -6   6 18710.4 874.864  10
  -3  -6   6 19232.6 914.024   9
  -3  -6   5 28600.2 1224.30  10
  -3  -6   5 29531.3 1137.12   9
  -3  -6   4 5884.72 509.958  11
  -3  -6   4 5529.95 527.118  10
  -3  -6   3 9372.98 694.430  10
  -3  -6   2 43953.3 1620.56  10
  -3  -6   1 142.475 121.834  10
  -3  -6   0 22313.7 979.657  10
  -3  -6  -1 28.0092 76.4618  10
  -3  -6  -2 14096.2 710.912  11
  -3  -6  -3 59662.6 1388.15   6
  -3  -6  -3 51658.5 1346.48  11
  -3  -7   8 3396.05 262.264   9
  -3  -7   7 29335.8 964.742   9
  -3  -7   6 43647.5 1298.85  10
  -3  -7   6 40736.5 1210.17   9
  -3  -7   5 82289.1 2214.32  10
  -3  -7   4 4959.08 425.925  11
  -3  -7   4 4277.56 428.674  10
  -3  -7   3 14945.6 814.538  11
  -3  -7   3 13119.1 762.435  10
  -3  -7   2 44880.6 1553.23  11
  -3  -7   2 41083.4 1425.71  10
  -3  -7   1 5993.04 504.813  11
  -3  -7   1 5646.15 427.400  10
  -3  -7   0 11361.3 651.955  11
  -3  -7  -1 102.967 91.4494  11
  -3  -8   4 157.255 73.3627  11
  -3  -8   3 1516.70 188.990  11
  -3  -8   2 8437.15 450.259  11
  -3  -8   1 54920.3 1354.52  11
   4  -7  -1 25730.2 690.538  14
   4  -7   0 21604.7 709.589  14
   4  -7   1 16374.0 652.275  14
   4  -7   2 1387.05 190.496  14
   4  -7   3 3776.58 313.390  14
   4  -7   4 30618.5 1008.00  14
   4  -7   5 57084.9 1477.80  14
   4  -7   6 164.693 77.4900  14
   4  -7   7 42.8139 50.9941  15
   4  -7   7 194.835 61.0710  14
   4  -6  -3 8902.64 386.883  14
   4  -6  -2 94.2192 82.0454   6
   4  -6  -1 16874.7 757.286   6
   4  -6   0 519.046 151.194  14
   4  -6   0 396.403 139.268   6
   4  -6   1 2164.81 239.684  17
   4  -6   1 2453.73 304.723  14
   4  -6   1 2868.84 346.668   6
   4  -6   2 230.664 120.222  14
   4  -6   3 8546.96 575.641  14
   4  -6   4 1334.00 224.497  14
   4  -6   5 48689.0 1482.46  14
   4  -6   6 3508.93 310.417  14
   4  -6   7-5.18629 59.1938  14
   4  -6   8 387.307 92.9665  15
   4  -6   8 378.706 78.9387  14
  -4   5   4 13181.6 520.330  18
  -4   5   3 5672.78 368.441  18
   4  -5  -2 1659.40 241.447   6
  -4   5   2 2084.39 232.911  18
   4  -5  -1 5023.32 446.911   6
   4  -5   0 6713.15 558.800   6
   4  -5   1 27604.7 1235.71   6
   4  -5   2 1507.68 223.746  17
   4  -5   2 1660.93 275.386  14
   4  -5   3 26251.9 1107.74  14
   4  -5   4 38398.7 1361.83  14
   4  -5   5 5710.19 453.469  14
   4  -5   6 6308.80 450.106  14
   4  -5   7 660.006 136.185  14
   4  -5   8 14012.3 624.129  15
   4  -5   8 13081.9 508.281  14
   4  -5   9 31546.1 852.171  15
  -4   4   6 135.863 58.6563  18
  -4   4   5 26675.2 899.087  18
  -4   4   4 3428.89 324.557  18
  -4   4   3 594.204 151.494  18
   4  -4  -2 11508.4 659.638   6
  -4   4   2 11703.7 650.281  18
   4  -4  -1 30989.2 1239.97   6
  -4   4   1 33164.0 1163.03  18
   4  -4   0 27840.3 1205.23   6
   4  -4   1 11953.9 780.963   6
   4  -4   2 446.369 164.508  17
   4  -4   2 490.799 157.581  14
   4  -4   3 24157.5 979.465  17
   4  -4   3 22297.9 1002.20  14
   4  -4   4 254.762 115.330  14
   4  -4   5 14509.4 740.813  14
   4  -4   6 6555.29 455.102  14
   4  -4   7 5846.86 473.784  15
   4  -4   7 6001.59 391.456  14
   4  -4   8 30744.9 1080.08  15
   4  -4   9 34944.3 996.202  15
  -4   3   7 711.089 107.220  18
  -4   3   6 3870.11 318.307  18
  -4   3   5 4333.04 381.384  18
  -4   3   4 344.965 145.361  18
  -4   3   3 14771.4 787.801  18
  -4   3   2 7763.58 555.631  18
   4  -3  -1 100947. 2612.38   6
  -4   3   1 102301. 2568.32  18
   4  -3   0 156931. 3681.46   6
  -4   3   0 154735. 4351.87   2
  -4   3  -1 2018.14 403.225   2
   4  -3   2 7150.19 535.929  17
   4  -3   2 6074.03 471.169  14
   4  -3   3 8791.68 586.760  17
   4  -3   3 8368.69 544.993  14
   4  -3   4 10243.9 593.689  14
   4  -3   4 11280.0 643.929  17
   4  -3   5 78044.4 2025.06  14
   4  -3   6 206.019 118.241  15
   4  -3   7 23524.6 1037.61  15
   4  -3   8 64446.5 1802.53  15
   4  -3   9 4103.85 297.689  15
  -4   2   7 8418.89 454.079  18
  -4   2   6 24084.4 953.119  18
  -4   2   5 70764.2 2002.54  18
  -4   2   4 37950.7 1369.78  18
  -4   2   3 166.991 120.523  18
  -4   2   2 57671.1 2282.41   2
  -4   2   2 64285.6 1865.15  18
  -4   2   1 39286.7 1832.90   2
  -4   2   1 42007.6 1390.78  18
  -4   2   0 88482.1 3037.50   2
   4  -2   0 89610.3 2866.97   5
   4  -2   1 1201.02 243.032  17
   4  -2   1 968.992 299.337   5
   4  -2   2 2321.26 311.377  17
   4  -2   2 1975.80 435.212   5
   4  -2   3 141867. 4230.18   5
   4  -2   3 135432. 3244.51  17
   4  -2   4 29905.5 1158.33  17
   4  -2   5 6242.86 530.393  15
   4  -2   5 6344.09 475.883  17
   4  -2   6 7362.74 584.618  15
   4  -2   7 1214.07 237.505  15
   4  -2   8 259.813 86.9328  16
   4  -2   8 182.583 101.924  15
   4  -2   9 59735.5 1321.38  16
  -4   1   8 374.367 79.3922  13
  -4   1   7 6409.10 371.899  13
  -4   1   7 6590.74 423.814  18
  -4   1   6 1680.47 203.502  13
  -4   1   6 1318.80 220.219  18
  -4   1   6 1857.93 244.235   9
  -4   1   5 74086.5 2101.47  18
  -4   1   4 56512.6 1774.91  18
  -4   1   3 59385.8 1776.33  18
  -4   1   3 53447.0 2092.21   2
  -4   1   2 532.741 223.204   2
  -4   1   2 296.539 111.599  18
  -4   1   1 56829.0 2248.69   2
   4  -1   0 42349.1 1483.77  17
   4  -1   0 45371.6 1895.90   5
   4  -1   1 31637.8 1244.06  17
   4  -1   1 34508.1 1702.26   5
   4  -1   2 22108.5 1403.14   5
   4  -1   2 22099.6 1003.83  17
   4  -1   3 34239.1 1256.27  15
   4  -1   3 38135.5 1916.27   5
   4  -1   3 37463.2 1353.25  17
   4  -1   4 206646. 4542.22  15
   4  -1   4 200823. 4469.89  17
   4  -1   5 47181.4 1649.92  15
   4  -1   5 48532.8 1557.25  17
   4  -1   6 1173.68 206.168  17
   4  -1   6 1175.82 236.014  15
   4  -1   7 5030.23 455.524  15
   4  -1   8 8903.96 471.679  16
   4  -1   9 12748.5 449.413  16
  -4   0   9 40805.7 940.795  13
  -4   0   8-12.7619 54.3840  13
  -4   0   7 1364.85 195.893  13
  -4   0   7 1020.38 177.442   9
  -4   0   6 177772. 3765.21  13
  -4   0   6 173996. 3828.55  18
  -4   0   6 174214. 3964.59   9
  -4   0   5 1051.13 191.968  13
  -4   0   5 1162.60 220.390  18
  -4   0   4 143381. 3362.28  18
   4   0  -2 34579.0 1294.45  17
  -4   0   2 34662.3 1600.18   2
   4   0  -1 121401. 2991.85  17
   4   0  -1 124067. 3430.94   5
   4   0   0 29558.3 1174.25  17
   4   0   0 28947.6 1504.57   5
   4   0   1 69.1915 79.3267  17
   4   0   2 12601.0 737.694  17
   4   0   3 76501.6 2144.40  15
   4   0   3 80123.7 2940.39   5
   4   0   3 78954.6 2227.87  17
   4   0   4 507.970 163.182  17
   4   0   4 290.998 156.843  15
   4   0   5 58907.8 1929.84  15
   4   0   5 62253.0 1872.68  17
   4   0   6 10675.5 710.396  15
   4   0   6 11512.2 648.259  17
   4   0   7 1509.59 199.926  17
   4   0   8 59011.0 1477.72  16
  -4  -1   9 2602.72 209.116  13
  -4  -1   8 2325.09 244.513  13
  -4  -1   8 2075.63 220.006   9
  -4  -1   7 17519.0 802.615  13
  -4  -1   7 17293.9 814.326   9
  -4  -1   6 21199.7 928.003  13
  -4  -1   6 20924.6 1008.98   9
  -4  -1   5 73110.9 2011.64  13
  -4  -1   4 17181.7 791.898  13
   4   1  -3 25852.0 1056.21  17
  -4  -1   3 27088.1 978.944  13
   4   1  -2 49448.1 1591.68  17
  -4  -1   2 54301.8 2103.81   4
   4   1  -1 12048.8 700.404  17
   4   1   0 43039.2 1470.57  17
   4   1   1 62141.1 1892.94  17
   4   1   2 639.849 179.206  17
   4   1   3 28664.7 1203.44  17
   4   1   4 16160.7 859.894  17
   4   1   5 6603.95 523.518  17
   4   1   6 15749.7 760.284  17
   4   1   7 55.8881 72.4007  17
   4   1   8 20669.8 631.211  16
  -4  -2   9 4813.85 267.587   9
  -4  -2   8 8301.42 501.858  13
  -4  -2   8 7810.17 478.083   9
  -4  -2   7 2694.74 311.703  13
  -4  -2   7 2340.83 305.805   9
  -4  -2   6 63072.6 1877.78  13
  -4  -2   6 63783.5 1993.62   9
  -4  -2   5 12432.9 720.002  13
  -4  -2   5 13000.1 815.862   9
  -4  -2   4 5125.81 506.287   9
  -4  -2   3 1634.90 379.149   4
  -4  -2   2 66149.9 2416.70   4
   4   2  -2 62439.6 1813.40  17
   4   2  -1 79498.5 2171.46  17
   4   2   0 3087.96 352.926  17
   4   2   1 22723.9 1031.30  17
   4   2   2 6345.62 526.843  17
   4   2   3 6740.34 546.070  17
   4   2   4 16352.0 870.590  17
   4   2   5 42335.3 1420.79  17
   4   2   6 3369.15 308.929  17
   4   2   7 14164.7 518.251  16
  -4  -3   9 18268.1 632.999   9
  -4  -3   8 997.136 177.666   9
  -4  -3   7 46564.2 1543.88   9
  -4  -3   6 17672.6 779.022  10
  -4  -3   6 19871.0 970.159   9
  -4  -3   5 205.573 120.752  10
  -4  -3   5 169.135 118.588   9
  -4  -3   4 134.340 130.712   9
  -4  -3   3 3000.31 359.015   9
  -4  -3   2 397.602 135.845   9
   4   3  -1 139722. 3245.24  17
   4   3   0 2090.31 291.228  17
  -4  -3  -1 3062.04 342.837  10
   4   3   1 3766.38 393.718  17
   4   3   2 66851.1 2018.80  17
   4   3   3 792.207 189.411  17
   4   3   4 58781.0 1762.38  17
   4   3   5 35116.5 1170.82  17
   4   3   6 1634.89 151.042  16
   4   3   6 1660.68 186.173  17
  -4  -4   9 7501.93 375.397   9
  -4  -4   8 6858.05 448.449   9
  -4  -4   7 470.064 160.637   9
  -4  -4   6 44959.8 1381.36  10
  -4  -4   6 44382.1 1533.74   9
  -4  -4   5 25097.9 1070.48  10
  -4  -4   5 25258.3 1105.09   9
  -4  -4   4 4451.94 444.234  10
  -4  -4   4 4176.27 405.309   9
  -4  -4   3 14.7193 101.979  10
  -4  -4   3 411.449 136.031   9
  -4  -4   2 22251.5 1065.49  10
  -4  -4   1 338.945 134.008  10
   4   4   0 228.724 123.728  17
  -4  -4   0 577.405 163.096  10
  -4  -4  -1 3356.65 341.381  10
   4   4   1 3412.43 360.493  17
   4   4   2 39040.5 1336.90  17
   4   4   3 54971.6 1611.17  17
  -4  -4  -4 13055.5 601.573   6
   4   4   4 14275.0 645.409  17
  -4  -4  -5 500.790 97.5432   6
  -4  -5   9 677.771 96.6509   9
  -4  -5   8 13038.6 581.165   9
  -4  -5   7 20349.8 837.821   9
  -4  -5   6 19748.1 814.183  10
  -4  -5   6 18850.5 846.990   9
  -4  -5   5 93075.9 2407.92  10
  -4  -5   5 90244.9 2307.06   9
  -4  -5   4 660.005 178.360  10
  -4  -5   4 708.767 162.311   9
  -4  -5   3 2321.18 328.957  10
  -4  -5   2 32695.5 1299.61  10
  -4  -5   1 46324.0 1549.52  10
  -4  -5   0 13010.9 698.281  10
  -4  -5  -1 9646.91 519.671  10
   4   5   1 10125.9 519.426  17
   4   5   2 32827.1 1014.70  17
  -4  -5  -3 44979.7 1199.38  11
  -4  -6   7 10996.4 477.405   9
  -4  -6   6 80136.9 1898.07  10
  -4  -6   6 81606.4 1874.40   9
  -4  -6   5 2813.35 299.010  10
  -4  -6   4 1197.23 175.929  11
  -4  -6   4 1899.34 266.068  10
  -4  -6   3 14693.2 736.964  11
  -4  -6   3 14978.2 773.712  10
  -4  -6   2 20142.3 898.064  10
  -4  -6   1 75331.0 1953.46  10
  -4  -6   0 6807.08 390.516  10
  -4  -6  -1 650.215 140.990  11
  -4  -7   4 720.660 127.987  10
  -4  -7   3 17738.1 631.516  11
  -4  -7   3 20317.8 716.785  10
  -4  -7   2 28000.6 883.191  11
  -4  -7   1 18766.6 656.650  11
   5  -6  -1 11819.3 405.675  14
   5  -6   0 407.997 85.3797  14
   5  -6   1 18536.4 643.219  14
   5  -6   2-51.4027 61.3346  14
   5  -6   3 1494.08 165.705  14
   5  -6   4 7007.89 342.078  14
   5  -6   5 5270.45 255.976  14
   5  -5  -3 1513.36 140.963  17
   5  -5  -3 1759.09 149.922  14
   5  -5  -2 1856.40 190.182  17
   5  -5  -2 1678.32 179.368  14
   5  -5  -1 46324.3 1275.06  17
   5  -5  -1 46718.8 1289.37  14
   5  -5   0 56485.4 1521.57  17
   5  -5   0 59305.2 1560.81  14
   5  -5   1-23.7948 57.8617  17
   5  -5   1 5.63939 68.9617  14
   5  -5   2 1371.70 199.152  14
   5  -5   2 1607.06 183.130  17
   5  -5   3 13.4395 59.0615  14
   5  -5   4 3442.38 257.008  15
   5  -5   4 3644.49 281.899  14
   5  -5   5 25726.4 791.264  15
   5  -5   5 24397.5 742.315  14
   5  -5   6 7607.84 359.245  15
   5  -4  -4 1710.11 176.057  17
   5  -4  -3 1662.93 204.817  17
   5  -4  -2 17185.1 764.738  17
   5  -4  -1 726.397 168.560  17
   5  -4   0 41225.5 1376.49  17
   5  -4   0 40370.9 1307.21  14
   5  -4   1 26544.7 1027.48  17
   5  -4   1 24836.8 961.612  14
   5  -4   2 14757.4 690.473  14
   5  -4   2 15476.7 732.005  17
   5  -4   3 52021.4 1448.89  14
   5  -4   3 53137.6 1483.30  17
   5  -4   4 89000.9 2069.01  15
   5  -4   4 85627.5 2009.11  14
   5  -4   5 13787.9 611.610  15
   5  -4   6 1258.25 170.083  15
   5  -4   7 5057.80 286.912  15
   5  -3  -5 54658.3 1315.89  17
   5  -3  -4 36923.8 1144.89  17
   5  -3  -3 2764.17 308.438  17
   5  -3  -2 23003.4 1003.36  17
   5  -3  -1 27233.0 1142.13  17
   5  -3   0 2854.59 345.909  17
   5  -3   1 1178.21 226.520  17
   5  -3   1 1089.16 194.852  14
   5  -3   2 15790.2 701.344  14
   5  -3   2 17708.6 850.846  17
   5  -3   3 25509.7 1013.38  17
   5  -3   4 80843.5 2021.32  15
   5  -3   4 81964.1 2054.32  17
   5  -3   5 31971.4 1069.05  15
   5  -3   6 4058.61 317.527  15
   5  -3   7 122.848 69.5285  15
   5  -2  -5 12829.0 561.268  17
  -5   2   5 11693.2 523.069   9
   5  -2  -4 19732.1 838.383  17
   5  -2  -3 8379.09 570.954  17
   5  -2  -2 16181.3 862.595  17
   5  -2  -1 6616.63 545.267  17
   5  -2   0 76471.9 2241.37  17
   5  -2   1 2871.65 354.283  17
   5  -2   2 640.211 175.578  17
   5  -2   3 86136.5 2309.34  17
   5  -2   4 15351.7 709.060  15
   5  -2   4 16174.8 769.737  17
   5  -2   5 72140.5 1862.93  15
   5  -2   5 70080.8 1812.48  17
   5  -2   6 8040.40 466.999  15
  -5   1   6 7370.49 380.621   9
   5  -1  -5 91727.5 2116.35  17
  -5   1   5 86957.3 2202.76   9
   5  -1  -4 2512.90 283.980  17
   5  -1  -3 1247.48 227.129  17
   5  -1  -2 125706. 3133.31  17
   5  -1  -1 15618.2 868.450  17
   5  -1   0 48801.1 1673.95  17
   5  -1   1 3146.99 380.142  17
   5  -1   2 2863.03 355.647  17
   5  -1   3 17476.6 879.571  17
   5  -1   4 7961.09 539.687  17
   5  -1   5 3252.44 318.315  17
   5  -1   6 7420.35 396.295  17
   5  -1   7 465.684 80.1622  16
  -5   0   7 3195.50 207.339   9
  -5   0   6 12097.3 580.304   9
  -5   0   5 994.361 197.715   9
   5   0  -4 789.156 181.161  17
   5   0  -3 4093.63 400.640  17
   5   0  -2 15273.6 829.873  17
   5   0  -1 40571.0 1481.97  17
   5   0   0 16253.2 880.908  17
   5   0   1 22370.8 1062.44  17
   5   0   2 797.993 200.629  17
   5   0   3 9119.20 617.256  17
   5   0   4 13371.2 719.371  17
   5   0   5 28443.7 1010.95  17
   5   0   6 66.9315 59.5366  17
   5   0   7 9311.47 344.478  16
  -5  -1   7 5455.15 326.395   9
  -5  -1   6 38503.5 1226.19   9
  -5  -1   5 544.584 158.591   9
  -5  -1   4 5929.15 511.485   9
   5   1  -3 396.421 143.619  17
   5   1  -2 2887.49 336.725  17
   5   1  -1 136851. 3300.36  17
   5   1   0 6599.85 539.846  17
   5   1   1 13969.9 803.856  17
   5   1   2 66408.9 1997.71  17
   5   1   3 2398.46 311.570  17
   5   1   4 25762.6 1013.77  17
   5   1   5 40604.5 1215.22  17
   5   1   6 66.0506 50.9367  17
  -5  -2   7 1186.45 163.343   9
  -5  -2   6 46984.6 1401.72   9
  -5  -2   5 8920.04 576.142   9
  -5  -2   4 960.756 198.823   9
  -5  -2   3 273.731 138.022   9
  -5  -2   2 10209.0 626.033   9
   5   2  -2 9983.89 597.285  17
   5   2  -1 1641.36 254.564  17
   5   2   0 496.631 155.756  17
   5   2   1 1667.29 263.127  17
   5   2   2 19798.2 915.165  17
   5   2   3 98459.5 2456.45  17
   5   2   4 23002.9 864.605  17
   5   2   5 2633.93 225.435  17
  -5  -3   7 22291.0 744.161   9
  -5  -3   6 81.0035 75.2046   9
  -5  -3   5 123988. 2812.67  10
  -5  -3   5 128864. 2910.16   9
  -5  -3   4 3103.60 331.255  10
  -5  -3   4 3112.70 319.169   9
  -5  -3   3 1434.74 251.683  10
  -5  -3   3 1541.59 218.190   9
  -5  -3   2 57784.9 1798.89  10
  -5  -3   1 37877.6 1361.42  10
   5   3  -1 41149.6 1266.11  17
  -5  -3   0 5463.67 430.604  10
   5   3   0 4447.33 386.846  17
  -5  -3  -1 6669.92 425.874  10
   5   3   1 6939.35 475.358  17
   5   3   2 24167.9 917.779  17
   5   3   3 26802.8 909.506  17
   5   3   4 42478.4 1107.42  17
  -5  -4   7 11298.1 440.942   9
  -5  -4   6 55740.8 1310.14  10
  -5  -4   6 62768.3 1471.90   9
  -5  -4   5 138.738 70.8222  10
  -5  -4   5 18.1451 67.0038   9
  -5  -4   4 7197.53 476.977  10
  -5  -4   4 7115.03 401.114   9
  -5  -4   3 10360.4 609.928  10
  -5  -4   2 7308.38 511.096  10
  -5  -4   1 65173.6 1781.79  10
  -5  -4   0 37563.8 1153.03  10
   5   4   1 483.333 110.670  17
   5   4   2 23736.8 724.362  17
  -5  -5   5 58843.7 1407.63  10
  -5  -5   4 774.691 134.536  10
  -5  -5   3 17372.8 720.408  10
  -5  -5   2 79294.1 1935.58  10
  -5  -5   1 23920.7 798.780  10
  -5  -5   0 14947.5 487.216  10
   6  -4   0 24413.8 671.599  17
   6  -4   1 860.629 101.538  17
   6  -3  -2 42607.9 1062.07  17
   6  -3  -1-18.8237 51.7350  17
   6  -3   0 18860.1 685.803  17
   6  -3   1 9684.86 463.638  17
   6  -3   2 75.0548 61.6876  17
   6  -3   3 525.335 89.2017  17
  -6   2   3 115.013 65.6817   9
   6  -2  -3 137.898 48.3395  17
   6  -2  -2 10918.5 491.565  17
   6  -2  -1 42817.3 1227.07  17
   6  -2   0 1829.18 218.638  17
   6  -2   1 2587.94 254.364  17
   6  -2   2 5455.03 357.937  17
   6  -2   3 1237.51 151.972  17
   6  -2   4 4396.39 237.367  17
  -6   1   4 227.940 66.0780   9
  -6   1   3 178.190 88.1733   9
   6  -1  -3 229.443 71.8932  17
   6  -1  -2-17.4111 53.5475  17
   6  -1  -1 23501.9 862.830  17
   6  -1   0 21428.2 831.225  17
   6  -1   1 1967.91 234.454  17
   6  -1   2 9173.37 493.001  17
   6  -1   3 8586.62 431.529  17
   6  -1   4 1605.79 156.386  17
  -6   0   5 14089.2 442.451   9
  -6   0   4 1871.81 182.717   9
   6   0  -3 789.156 115.172  17
  -6   0   3 655.775 131.177   9
  -6   0   2 23752.4 824.228   9
   6   0  -2 22500.2 791.276  17
  -6   0   1 1467.88 187.238   9
   6   0  -1 1561.38 202.689  17
  -6   0   0 9733.14 436.224   9
   6   0   0 10989.3 558.334  17
   6   0   1 4498.69 342.869  17
  -6   0  -2 8650.66 363.259  10
   6   0   2 10428.6 509.885  17
   6   0   3 120303. 2545.86  17
   6   0   4 14745.5 485.062  17
  -6  -1   5 83988.1 1725.01   9
  -6  -1   4 2204.14 177.412  10
  -6  -1   4 2157.48 189.092   9
  -6  -1   3 548.033 109.258   9
  -6  -1   2 39773.4 1077.44   9
   6   1  -2 41509.9 1081.08  17
   6   1  -1 15799.6 629.314  17
   6   1   0 1278.55 174.668  17
  -6  -1  -1 5537.76 311.792  10
   6   1   1 5893.04 367.662  17
   6   1   2 9174.06 445.817  17
   6   1   3 580.456 98.0587  17
  -6  -2   4 989.035 117.391  10
  -6  -2   4 985.284 109.407   9
  -6  -2   3 16538.2 591.456  10
  -6  -2   3 14063.3 467.865   9
  -6  -2   2 232.572 84.3180  10
  -6  -2   1 70341.5 1614.33  10
   6   2  -1 62848.8 1440.78  17
  -6  -2   0 38217.4 1012.26  10
   6   2   0 37832.9 994.588  17
   6   2   1 1605.64 156.184  17
   6   2   2 27203.1 720.745  17
  -6  -3   3 8088.77 354.741  10
  -6  -3   2 59776.8 1386.36  10
  -6  -3   1 1471.91 141.161  10
   0   0   0    0.00    0.00   0
TITL 9A_R2 in P-1
REM P-1 (#2 in standard setting)
CELL 1.54184   5.209837   7.723324   9.741999 110.2001  90.6639  93.3139
ZERR    2.00   0.000984   0.001465   0.001617   0.0165   0.0150   0.0155
LATT  1
SFAC C H N S
UNIT 14.00 20.00 2.00 2.00
TREF
HKLF 4
END
;
_shelx_hkl_checksum                77232
loop_
  _exptl_crystal_face_index_h
  _exptl_crystal_face_index_k
  _exptl_crystal_face_index_l
  _exptl_crystal_face_perp_dist
  _exptl_oxdiff_crystal_face_indexfrac_h
  _exptl_oxdiff_crystal_face_indexfrac_k
  _exptl_oxdiff_crystal_face_indexfrac_l
  _exptl_oxdiff_crystal_face_x
  _exptl_oxdiff_crystal_face_y
  _exptl_oxdiff_crystal_face_z
 1 -1 -5 0.0638 1.0000 -1.0000 -5.0000 -0.5713 0.3035 -0.7243
 -1 1 5 0.0082 -1.0000 1.0000 5.0000 0.5713 -0.3035 0.7243
 0 4 -5 0.0627 -0.0000 4.0000 -5.0000 0.4356 -0.0811 -0.8616
 0 -4 5 0.0909 0.0000 -4.0000 5.0000 -0.4356 0.0811 0.8616
 3 -3 1 0.0836 3.0000 -3.0000 1.0000 -0.9552 -0.4158 0.0501
 -2 3 -5 0.0418 -2.0000 3.0000 -5.0000 0.5995 0.5125 -0.6772
 -3 0 -1 0.0116 -3.0000 -0.0000 -1.0000 0.4507 0.7875 0.0751
 -1 1 -6 0.0420 -1.0000 1.0000 -6.0000 0.0497 0.6083 -0.8040
 0 -5 3 0.0919 0.0000 -5.0000 3.0000 -0.6985 0.3708 0.6255
 3 -1 -2 0.0812 3.0000 -1.0000 -2.0000 -0.7611 -0.4149 -0.4502
 2 4 -2 0.0692 2.0000 4.0000 -2.0000 0.2457 -0.7996 -0.5875

_olex2_date_sample_data_collection  'Lahtinen, Manu'
_olex2_submission_special_instructions  'No special instructions were received'
